# Supplementary material for: Insights into grapevine defense response against drought as revealed by biochemical, physiological and RNA-Seq analysis
Source: Sci Rep. 2017 Oct 13;7:13134. doi: 10.1038/s41598-017-13464-3 (PMC5640638; doi:10.1038/s41598-017-13464-3)
Supplement: Supplementary file 2 — Supplementary: Table S1 [file 41598_2017_13464_MOESM2_ESM.xls]

## Sheet: Sheet1
					Supplementary Table S1 Number of reads sequenced and mapped to the grapevine genome
				Control	Drought treatment
			Clean Reads	42472926	53046732
			Total mapped	23558202 (55.47%)	38960065 (73.44%)
			(percent of clean reads)
			Unique_match	22873068 (53.85%)	38198428 (72.01%)
			(percent of clean reads)
			Mutliple_match	685134 (1.61%)	761637 (1.44%)
			(percent of clean reads)
			Total unmapped	18914724 (44.53%)	14086667 (26.56%)
			(percent of clean reads)
