# Supplementary material for: Insights into grapevine defense response against drought as revealed by biochemical, physiological and RNA-Seq analysis
Source: Sci Rep. 2017 Oct 13;7:13134. doi: 10.1038/s41598-017-13464-3 (PMC5640638; doi:10.1038/s41598-017-13464-3)
Supplement: Supplementary file 3 — Supplementary: Table S2 [file 41598_2017_13464_MOESM3_ESM.xls]

## Sheet: Sheet1
Supplementary Tablae S1: List of differentially Expressed genes (DEGs) in Drought treatment compared to control.
geneID	Symbol	geneLength	Drought treatment	RPKM A	Control	RPKM B	log2 Ratio	Up-Down-Regulation(Drought/Control)	P-value
VIT_00s0187g00050.t01	LOCVIT_00s0187g00050.t01	464	5015	252.564	0	0.001	17.9463	Up	0
VIT_18s0001g11430.t01	LOCVIT_18s0001g11430.t01	1874	8664	108.036	0	0.001	16.7211	Up	0
VIT_19s0015g00110.t01	LOCVIT_19s0015g00110.t01	1589	3258	47.9121	0	0.001	15.5481	Up	0
VIT_12s0035g01240.t01	LOCVIT_12s0035g01240.t01	499	1015	47.5317	0	0.001	15.5366	Up	8.11e-162
VIT_00s0347g00040.t01	LOCVIT_00s0347g00040.t01	436	384	46.6032	0	0.001	15.5081	Up	3.07e-198
VIT_14s0068g00840.t01	LOCVIT_14s0068g00840.t01	2370	4663	45.9764	0	0.001	15.4886	Up	0
VIT_00s0194g00180.t01	LOCVIT_00s0194g00180.t01	637	1128	41.3798	0	0.001	15.3366	Up	9.1e-180
VIT_06s0061g01000.t01	LOCVIT_06s0061g01000.t01	1453	2021	32.5027	0	0.001	14.9883	Up	0
VIT_19s0135g00150.t01	LOCVIT_19s0135g00150.t01	1570	1976	29.4107	0	0.001	14.8441	Up	0
VIT_19s0015g02660.t01	LOCVIT_19s0015g02660.t01	1552	1903	28.6527	0	0.001	14.8064	Up	7.08e-303
VIT_03s0038g04730.t01	LOCVIT_03s0038g04730.t01	1880	2198	27.3205	0	0.001	14.7377	Up	0
VIT_05s0020g02630.t01	LOCVIT_05s0020g02630.t01	1408	1447	24.0151	0	0.001	14.5517	Up	1.93e-230
VIT_12s0028g02570.t01	LOCVIT_12s0028g02570.t01	1842	1573	19.9553	0	0.001	14.2845	Up	1.87e-250
VIT_12s0057g00930.t01	LOCVIT_12s0057g00930.t01	1308	1106	19.759	0	0.001	14.2702	Up	2.84e-176
VIT_07s0289g00080.t01	LOCVIT_07s0289g00080.t01	1523	1261	19.3479	0	0.001	14.2399	Up	6.79e-201
VIT_19s0027g00230.t01	LOCVIT_19s0027g00230.t01	1124	928	19.293	0	0.001	14.2358	Up	5.36e-148
VIT_18s0001g08870.t01	LOCVIT_18s0001g08870.t01	862	685	18.5696	0	0.001	14.1807	Up	2.14e-109
VIT_17s0000g00830.t01	LOCVIT_17s0000g00830.t01	1114	871	18.2705	0	0.001	14.1572	Up	6.08e-139
VIT_06s0004g01430.t01	LOCVIT_06s0004g01430.t01	3172	2236	16.4724	0	0.001	14.0078	Up	0
VIT_19s0014g04490.t01	LOCVIT_19s0014g04490.t01	1035	722	16.301	0	0.001	13.9927	Up	2.83e-115
VIT_00s1240g00010.t01	LOCVIT_00s1240g00010.t01	661	448	15.8378	0	0.001	13.9511	Up	9.49e-72
VIT_19s0090g01630.t01	LOCVIT_19s0090g01630.t01	701	455	15.1674	0	0.001	13.8887	Up	7.33e-73
VIT_03s0088g00230.t01	LOCVIT_03s0088g00230.t01	516	318	14.4011	0	0.001	13.8139	Up	4.24e-51
VIT_12s0059g02510.t01	LOCVIT_12s0059g02510.t01	639	390	14.2621	0	0.001	13.7999	Up	1.55e-62
VIT_05s0165g00220.t01	LOCVIT_05s0165g00220.t01	968	583	14.0738	0	0.001	13.7807	Up	3.41e-93
VIT_16s0022g01640.t01	LOCVIT_16s0022g01640.t01	1337	773	13.5103	0	0.001	13.7218	Up	2.24e-123
VIT_05s0165g00260.t01	LOCVIT_05s0165g00260.t01	1140	648	13.2828	0	0.001	13.6973	Up	1.61e-103
VIT_17s0000g04400.t01	LOCVIT_17s0000g04400.t01	1524	855	13.1099	0	0.001	13.6784	Up	2.11e-136
VIT_18s0001g01570.t01	LOCVIT_18s0001g01570.t01	707	393	12.9895	0	0.001	13.6651	Up	5.18e-63
VIT_14s0006g01580.t01	LOCVIT_14s0006g01580.t01	474	260	12.8178	0	0.001	13.6459	Up	6.94e-42
VIT_19s0014g04580.t01	LOCVIT_19s0014g04580.t01	468	243	12.1333	0	0.001	13.5667	Up	3.48e-39
VIT_19s0014g03300.t01	LOCVIT_19s0014g03300.t01	1463	744	11.8836	0	0.001	13.5367	Up	9.07e-119
VIT_03s0088g00710.t01	LOCVIT_03s0088g00710.t01	671	331	11.5272	0	0.001	13.4928	Up	3.65e-53
VIT_03s0088g00250.t01	LOCVIT_03s0088g00250.t01	544	267	11.4691	0	0.001	13.4855	Up	5.36e-43
VIT_07s0129g00460.t01	LOCVIT_07s0129g00460.t01	858	388	10.5673	0	0.001	13.3673	Up	3.22e-62
VIT_18s0001g09660.t01	LOCVIT_18s0001g09660.t01	1875	822	10.2445	0	0.001	13.3226	Up	3.69e-131
VIT_06s0009g01140.t01	LOCVIT_06s0009g01140.t01	1556	654	9.82169	0	0.001	13.2618	Up	1.8e-104
VIT_00s0189g00090.t01	LOCVIT_00s0189g00090.t01	817	337	9.63887	0	0.001	13.2346	Up	4.07e-54
VIT_18s0001g10760.t01	LOCVIT_18s0001g10760.t01	511	204	9.32884	0	0.001	13.1875	Up	5.45e-33
VIT_00s1428g00020.t01	LOCVIT_00s1428g00020.t01	663	259	9.12861	0	0.001	13.1562	Up	1e-41
VIT_01s0011g06460.t01	LOCVIT_01s0011g06460.t01	1034	401	9.06238	0	0.001	13.1457	Up	2.77e-64
VIT_12s0028g01040.t01	LOCVIT_12s0028g01040.t01	556	215	9.03612	0	0.001	13.1415	Up	9.76e-35
VIT_07s0104g00870.t01	LOCVIT_07s0104g00870.t01	361	133	8.6092	0	0.001	13.0717	Up	1.04e-21
VIT_00s0187g00060.t01	LOCVIT_00s0187g00060.t01	661	242	8.55524	0	0.001	13.0626	Up	5.02e-39
VIT_15s0048g00120.t01	LOCVIT_15s0048g00120.t01	503	182	8.45516	0	0.001	13.0456	Up	1.7e-29
VIT_14s0108g01250.t01	LOCVIT_14s0108g01250.t01	1213	433	8.34152	0	0.001	13.0261	Up	2.29e-69
VIT_00s2795g00010.t01	LOCVIT_00s2795g00010.t01	216	76	8.22201	0	0.001	13.0053	Up	1.17e-12
VIT_11s0037g00670.t01	LOCVIT_11s0037g00670.t01	1326	462	8.14173	0	0.001	12.9911	Up	5.67e-74
VIT_08s0007g05300.t01	LOCVIT_08s0007g05300.t01	738	257	8.13757	0	0.001	12.9904	Up	2.08e-41
VIT_00s0978g00010.t01	LOCVIT_00s0978g00010.t01	420	144	8.01182	0	0.001	12.9679	Up	1.85e-23
VIT_13s0084g00560.t01	LOCVIT_13s0084g00560.t01	4134	1406	7.94755	0	0.001	12.9563	Up	6.29e-224
VIT_09s0054g00570.t01	LOCVIT_09s0054g00570.t01	255	86	7.88091	0	0.001	12.9441	Up	3.03e-14
VIT_05s0102g00700.t01	LOCVIT_05s0102g00700.t01	1373	458	7.79495	0	0.001	12.9283	Up	2.45e-73
VIT_00s0258g00090.t01	LOCVIT_00s0258g00090.t01	1248	414	7.75183	0	0.001	12.9203	Up	2.39e-66
VIT_13s0064g00910.t01	LOCVIT_13s0064g00910.t01	863	283	7.66291	0	0.001	12.9037	Up	1.54e-45
VIT_12s0142g00040.t01	LOCVIT_12s0142g00040.t01	1612	523	7.5815	0	0.001	12.8883	Up	1.16e-83
VIT_05s0094g01260.t01	LOCVIT_05s0094g01260.t01	1147	369	7.51763	0	0.001	12.8761	Up	3.36e-59
VIT_00s0187g00090.t01	LOCVIT_00s0187g00090.t01	502	161	7.49446	0	0.001	12.8716	Up	3.69e-26
VIT_06s0080g00360.t01	LOCVIT_06s0080g00360.t01	1827	585	7.48231	0	0.001	12.8693	Up	1.64e-93
VIT_00s0424g00020.t01	LOCVIT_00s0424g00020.t01	1287	411	7.46245	0	0.001	12.8654	Up	7.16e-66
VIT_04s0023g03230.t01	LOCVIT_04s0023g03230.t01	795	253	7.43655	0	0.001	12.8604	Up	8.98e-41
VIT_07s0104g00070.t01	LOCVIT_07s0104g00070.t01	308	97	7.35935	0	0.001	12.8454	Up	5.42e-16
VIT_01s0010g02230.t01	LOCVIT_01s0010g02230.t01	2133	657	7.19768	0	0.001	12.8133	Up	5.99e-105
VIT_15s0046g01300.t01	LOCVIT_15s0046g01300.t01	694	213	7.17197	0	0.001	12.8082	Up	2.03e-34
VIT_18s0001g03900.t01	LOCVIT_18s0001g03900.t01	2678	817	7.12902	0	0.001	12.7995	Up	2.3e-130
VIT_18s0041g02430.t01	LOCVIT_18s0041g02430.t01	4077	1224	7.0155	0	0.001	12.7763	Up	5.12e-195
VIT_00s0357g00130.t01	LOCVIT_00s0357g00130.t01	468	138	6.89051	0	0.001	12.7504	Up	1.66e-22
VIT_03s0038g03780.t01	LOCVIT_03s0038g03780.t01	686	199	6.77871	0	0.001	12.7268	Up	3.4e-32
VIT_00s1916g00010.t01	LOCVIT_00s1916g00010.t01	1101	310	6.5795	0	0.001	12.6838	Up	7.92e-50
VIT_07s0104g01760.t01	LOCVIT_07s0104g01760.t01	1173	330	6.57407	0	0.001	12.6826	Up	5.27e-53
VIT_13s0019g05260.t01	LOCVIT_13s0019g05260.t01	1976	549	6.49238	0	0.001	12.6645	Up	8.58e-88
VIT_19s0014g00600.t01	LOCVIT_19s0014g00600.t01	895	247	6.449	0	0.001	12.6549	Up	8.06e-40
VIT_00s0467g00020.t01	LOCVIT_00s0467g00020.t01	304	83	6.38003	0	0.001	12.6393	Up	9.07e-14
VIT_09s0002g07870.t01	LOCVIT_09s0002g07870.t01	1308	354	6.32432	0	0.001	12.6267	Up	8.11e-57
VIT_12s0142g00550.t01	LOCVIT_12s0142g00550.t01	706	191	6.32189	0	0.001	12.6261	Up	6.34e-31
VIT_13s0175g00110.t01	LOCVIT_13s0175g00110.t01	751	202	6.28535	0	0.001	12.6178	Up	1.13e-32
VIT_07s0205g00060.t01	LOCVIT_07s0205g00060.t01	228	61	6.25192	0	0.001	12.6101	Up	2.83e-10
VIT_13s0019g05270.t01	LOCVIT_13s0019g05270.t01	628	167	6.21405	0	0.001	12.6013	Up	4.11e-27
VIT_18s0041g00210.t01	LOCVIT_18s0041g00210.t01	657	174	6.18874	0	0.001	12.5954	Up	3.18e-28
VIT_08s0040g01450.t01	LOCVIT_08s0040g01450.t01	285	73	5.98544	0	0.001	12.5472	Up	3.52e-12
VIT_10s0003g00470.t01	LOCVIT_10s0003g00470.t01	1165	296	5.93723	0	0.001	12.5356	Up	1.33e-47
VIT_12s0055g00620.t01	LOCVIT_12s0055g00620.t01	742	186	5.8577	0	0.001	12.5161	Up	3.94e-30
VIT_07s0005g00380.t01	LOCVIT_07s0005g00380.t01	357	89	5.82559	0	0.001	12.5082	Up	1.01e-14
VIT_10s0003g00480.t01	LOCVIT_10s0003g00480.t01	1629	401	5.7523	0	0.001	12.4899	Up	2.77e-64
VIT_11s0016g01350.t01	LOCVIT_11s0016g01350.t01	204	50	5.72741	0	0.001	12.4837	Up	1.58e-08
VIT_17s0000g05420.t01	LOCVIT_17s0000g05420.t01	1170	283	5.65222	0	0.001	12.4646	Up	1.54e-45
VIT_02s0154g00560.t01	LOCVIT_02s0154g00560.t01	596	144	5.64592	0	0.001	12.463	Up	1.85e-23
VIT_05s0029g00280.t01	LOCVIT_05s0029g00280.t01	665	159	5.58719	0	0.001	12.4479	Up	7.67e-26
VIT_05s0094g00030.t01	LOCVIT_05s0094g00030.t01	1770	420	5.54491	0	0.001	12.4369	Up	2.66e-67
VIT_16s0148g00250.t01	LOCVIT_16s0148g00250.t01	444	105	5.52617	0	0.001	12.4321	Up	2.9e-17
VIT_05s0020g03780.t01	LOCVIT_05s0020g03780.t01	512	121	5.52247	0	0.001	12.4311	Up	8.34e-20
VIT_00s0179g00190.t01	LOCVIT_00s0179g00190.t01	1018	240	5.50911	0	0.001	12.4276	Up	1.04e-38
VIT_01s0011g04190.t01	LOCVIT_01s0011g04190.t01	664	155	5.45484	0	0.001	12.4133	Up	3.31e-25
VIT_04s0044g00970.t01	LOCVIT_04s0044g00970.t01	818	190	5.42773	0	0.001	12.4061	Up	9.13e-31
VIT_00s0198g00150.t01	LOCVIT_00s0198g00150.t01	217	50	5.38429	0	0.001	12.3945	Up	1.58e-08
VIT_14s0006g02210.t01	LOCVIT_14s0006g02210.t01	1288	295	5.3521	0	0.001	12.3859	Up	1.91e-47
VIT_16s0050g01170.t01	LOCVIT_16s0050g01170.t01	2397	548	5.34233	0	0.001	12.3833	Up	1.24e-87
VIT_05s0094g01180.t01	LOCVIT_05s0094g01180.t01	1487	339	5.3273	0	0.001	12.3792	Up	1.96e-54
VIT_07s0104g00490.t01	LOCVIT_07s0104g00490.t01	1071	244	5.32376	0	0.001	12.3782	Up	2.41e-39
VIT_02s0087g00370.t01	LOCVIT_02s0087g00370.t01	1414	322	5.32139	0	0.001	12.3776	Up	9.83e-52
VIT_05s0020g04310.t01	LOCVIT_05s0020g04310.t01	396	90	5.31087	0	0.001	12.3747	Up	7.01e-15
VIT_00s0218g00200.t01	LOCVIT_00s0218g00200.t01	432	97	5.24694	0	0.001	12.3573	Up	5.42e-16
VIT_05s0029g00260.t01	LOCVIT_05s0029g00260.t01	975	218	5.22481	0	0.001	12.3512	Up	3.26e-35
VIT_00s0198g00180.t01	LOCVIT_00s0198g00180.t01	410	91	5.18652	0	0.001	12.3406	Up	4.86e-15
VIT_19s0085g00950.t01	LOCVIT_19s0085g00950.t01	848	187	5.15305	0	0.001	12.3312	Up	2.74e-30
VIT_11s0078g00220.t01	LOCVIT_11s0078g00220.t01	314	68	5.06055	0	0.001	12.3051	Up	2.19e-11
VIT_16s0039g01210.t01	LOCVIT_16s0039g01210.t01	2109	456	5.0525	0	0.001	12.3028	Up	5.09e-73
VIT_00s0582g00020.t01	LOCVIT_00s0582g00020.t01	1494	319	4.98951	0	0.001	12.2847	Up	2.94e-51
VIT_06s0004g06330.t01	LOCVIT_06s0004g06330.t01	227	48	4.94121	0	0.001	12.2706	Up	3.29e-08
VIT_00s2879g00010.t01	LOCVIT_00s2879g00010.t01	265	55	4.84993	0	0.001	12.2437	Up	2.54e-09
VIT_14s0108g01070.t01	LOCVIT_14s0108g01070.t01	1371	284	4.8406	0	0.001	12.241	Up	1.07e-45
VIT_13s0047g00550.t01	LOCVIT_13s0047g00550.t01	1157	239	4.82706	0	0.001	12.2369	Up	1.5e-38
VIT_07s0005g01570.t01	LOCVIT_07s0005g01570.t01	373	77	4.82392	0	0.001	12.236	Up	8.14e-13
VIT_19s0014g03730.t01	LOCVIT_19s0014g03730.t01	473	97	4.79213	0	0.001	12.2265	Up	5.42e-16
VIT_05s0165g00140.t01	LOCVIT_05s0165g00140.t01	1401	287	4.78698	0	0.001	12.2249	Up	3.57e-46
VIT_18s0001g09590.t01	LOCVIT_18s0001g09590.t01	582	119	4.77796	0	0.001	12.2222	Up	1.73e-19
VIT_15s0048g01540.t01	LOCVIT_15s0048g01540.t01	433	88	4.74912	0	0.001	12.2134	Up	1.46e-14
VIT_03s0063g02230.t01	LOCVIT_03s0063g02230.t01	1662	334	4.69606	0	0.001	12.1972	Up	1.22e-53
VIT_01s0244g00010.t01	LOCVIT_01s0244g00010.t01	1406	282	4.68686	0	0.001	12.1944	Up	2.22e-45
VIT_13s0067g02370.t01	LOCVIT_13s0067g02370.t01	1031	205	4.64637	0	0.001	12.1819	Up	3.78e-33
VIT_12s0028g00860.t01	LOCVIT_12s0028g00860.t01	1208	240	4.64261	0	0.001	12.1807	Up	1.04e-38
VIT_16s0098g00120.t01	LOCVIT_16s0098g00120.t01	1922	379	4.60791	0	0.001	12.1699	Up	8.67e-61
VIT_18s0117g00380.t01	LOCVIT_18s0117g00380.t01	492	97	4.60707	0	0.001	12.1696	Up	5.42e-16
VIT_00s0269g00120.t01	LOCVIT_00s0269g00120.t01	443	87	4.58917	0	0.001	12.164	Up	2.1e-14
VIT_14s0006g03140.t01	LOCVIT_14s0006g03140.t01	633	124	4.57758	0	0.001	12.1604	Up	2.78e-20
VIT_10s0116g00930.t01	LOCVIT_10s0116g00930.t01	1326	258	4.54668	0	0.001	12.1506	Up	1.44e-41
VIT_13s0175g00230.t01	LOCVIT_13s0175g00230.t01	797	155	4.54456	0	0.001	12.1499	Up	3.31e-25
VIT_09s0002g06070.t01	LOCVIT_09s0002g06070.t01	720	139	4.51129	0	0.001	12.1393	Up	1.15e-22
VIT_07s0005g04880.t01	LOCVIT_07s0005g04880.t01	917	176	4.48499	0	0.001	12.1309	Up	1.53e-28
VIT_07s0151g00380.t01	LOCVIT_07s0151g00380.t01	698	133	4.45261	0	0.001	12.1204	Up	1.04e-21
VIT_05s0051g00670.t01	LOCVIT_05s0051g00670.t01	1760	335	4.44785	0	0.001	12.1189	Up	8.46e-54
VIT_08s0058g00290.t01	LOCVIT_08s0058g00290.t01	1619	307	4.43108	0	0.001	12.1134	Up	2.37e-49
VIT_11s0016g04120.t01	LOCVIT_11s0016g04120.t01	170	32	4.39865	0	0.001	12.1028	Up	1.15e-05
VIT_07s0095g00230.t01	LOCVIT_07s0095g00230.t01	213	40	4.38832	0	0.001	12.0995	Up	6.14e-07
VIT_18s0122g01480.t01	LOCVIT_18s0122g01480.t01	1651	310	4.38766	0	0.001	12.0992	Up	7.92e-50
VIT_16s0039g02380.t01	LOCVIT_16s0039g02380.t01	739	137	4.33206	0	0.001	12.0808	Up	2.4e-22
VIT_06s0004g07180.t01	LOCVIT_06s0004g07180.t01	2260	417	4.31167	0	0.001	12.074	Up	7.97e-67
VIT_18s0089g00570.t01	LOCVIT_18s0089g00570.t01	541	99	4.27618	0	0.001	12.0621	Up	2.61e-16
VIT_00s1255g00020.t01	LOCVIT_00s1255g00020.t01	839	152	4.2335	0	0.001	12.0476	Up	9.93e-25
VIT_09s0002g05870.t01	LOCVIT_09s0002g05870.t01	3244	586	4.22119	0	0.001	12.0434	Up	1.14e-93
VIT_03s0132g00320.t01	LOCVIT_03s0132g00320.t01	377	68	4.21489	0	0.001	12.0413	Up	2.19e-11
VIT_18s0001g06090.t01	LOCVIT_18s0001g06090.t01	1576	284	4.21095	0	0.001	12.0399	Up	1.07e-45
VIT_12s0034g01710.t01	LOCVIT_12s0034g01710.t01	389	70	4.20501	0	0.001	12.0379	Up	1.05e-11
VIT_04s0069g00610.t01	LOCVIT_04s0069g00610.t01	1026	182	4.14517	0	0.001	12.0172	Up	1.7e-29
VIT_18s0001g00030.t01	LOCVIT_18s0001g00030.t01	1491	264	4.13756	0	0.001	12.0146	Up	1.61e-42
VIT_07s0104g01020.t01	LOCVIT_07s0104g01020.t01	585	103	4.11433	0	0.001	12.0064	Up	6.03e-17
VIT_19s0014g04630.t01	LOCVIT_19s0014g04630.t01	1791	313	4.08382	0	0.001	11.9957	Up	2.64e-50
VIT_02s0025g05110.t01	LOCVIT_02s0025g05110.t01	1992	345	4.04714	0	0.001	11.9827	Up	2.18e-55
VIT_13s0047g00450.t01	LOCVIT_13s0047g00450.t01	706	122	4.03807	0	0.001	11.9794	Up	5.79e-20
VIT_12s0028g00210.t01	LOCVIT_12s0028g00210.t01	1031	178	4.03441	0	0.001	11.9781	Up	7.36e-29
VIT_18s0041g01630.t01	LOCVIT_18s0041g01630.t01	754	130	4.02893	0	0.001	11.9762	Up	3.1e-21
VIT_14s0128g00870.t01	LOCVIT_14s0128g00870.t01	615	106	4.02762	0	0.001	11.9757	Up	2.01e-17
VIT_07s0005g00370.t01	LOCVIT_07s0005g00370.t01	669	115	4.01689	0	0.001	11.9719	Up	7.49e-19
VIT_14s0006g02170.t01	LOCVIT_14s0006g02170.t01	1458	250	4.00683	0	0.001	11.9682	Up	2.69e-40
VIT_00s0125g00430.t01	LOCVIT_00s0125g00430.t01	339	58	3.99803	0	0.001	11.9651	Up	8.49e-10
VIT_04s0008g05670.t01	LOCVIT_04s0008g05670.t01	199	34	3.99249	0	0.001	11.9631	Up	5.51e-06
VIT_11s0016g03950.t01	LOCVIT_11s0016g03950.t01	1206	205	3.97214	0	0.001	11.9557	Up	3.78e-33
VIT_11s0065g01030.t01	LOCVIT_11s0065g01030.t01	367	62	3.9477	0	0.001	11.9468	Up	1.97e-10
VIT_09s0054g01110.t01	LOCVIT_09s0054g01110.t01	2504	422	3.93819	0	0.001	11.9433	Up	1.28e-67
VIT_01s0011g01790.t01	LOCVIT_01s0011g01790.t01	720	121	3.92709	0	0.001	11.9392	Up	8.34e-20
VIT_00s0294g00020.t01	LOCVIT_00s0294g00020.t01	1380	231	3.91157	0	0.001	11.9335	Up	2.8e-37
VIT_06s0080g00810.t01	LOCVIT_06s0080g00810.t01	1615	267	3.86329	0	0.001	11.9156	Up	5.36e-43
VIT_11s0052g00820.t01	LOCVIT_11s0052g00820.t01	558	92	3.85276	0	0.001	11.9117	Up	3.37e-15
VIT_06s0004g08120.t01	LOCVIT_06s0004g08120.t01	684	112	3.82631	0	0.001	11.9017	Up	2.24e-18
VIT_05s0094g01010.t01	LOCVIT_05s0094g01010.t01	867	141	3.8003	0	0.001	11.8919	Up	5.55e-23
VIT_00s1372g00010.t01	LOCVIT_00s1372g00010.t01	1890	305	3.771	0	0.001	11.8807	Up	4.93e-49
VIT_10s0523g00040.t01	LOCVIT_10s0523g00040.t01	851	137	3.76192	0	0.001	11.8773	Up	2.4e-22
VIT_18s0041g02410.t01	LOCVIT_18s0041g02410.t01	3981	637	3.73909	0	0.001	11.8685	Up	9.01e-102
VIT_15s0107g00130.t01	LOCVIT_15s0107g00130.t01	582	93	3.73403	0	0.001	11.8665	Up	2.34e-15
VIT_04s0008g03040.t01	LOCVIT_04s0008g03040.t01	1539	245	3.72002	0	0.001	11.8611	Up	1.67e-39
VIT_04s0008g04940.t01	LOCVIT_04s0008g04940.t01	1174	186	3.70223	0	0.001	11.8542	Up	3.94e-30
VIT_19s0015g02630.t01	LOCVIT_19s0015g02630.t01	487	77	3.69471	0	0.001	11.8512	Up	8.14e-13
VIT_13s0158g00240.t01	LOCVIT_13s0158g00240.t01	553	87	3.67631	0	0.001	11.844	Up	2.1e-14
VIT_05s0062g01020.t01	LOCVIT_05s0062g01020.t01	1164	183	3.67381	0	0.001	11.8431	Up	1.18e-29
VIT_00s0179g00130.t01	LOCVIT_00s0179g00130.t01	549	86	3.66053	0	0.001	11.8378	Up	3.03e-14
VIT_09s0054g01100.t01	LOCVIT_09s0054g01100.t01	275	43	3.65388	0	0.001	11.8352	Up	2.05e-07
VIT_19s0015g01710.t01	LOCVIT_19s0015g01710.t01	1077	168	3.64512	0	0.001	11.8318	Up	2.85e-27
VIT_01s0010g02950.t01	LOCVIT_01s0010g02950.t01	423	29	3.62768	0	0.001	11.8248	Up	7.71e-16
VIT_17s0000g09410.t01	LOCVIT_17s0000g09410.t01	1265	196	3.62063	0	0.001	11.822	Up	1.02e-31
VIT_05s0029g00210.t01	LOCVIT_05s0029g00210.t01	201	31	3.60399	0	0.001	11.8154	Up	1.65e-05
VIT_17s0000g08800.t01	LOCVIT_17s0000g08800.t01	242	37	3.57277	0	0.001	11.8028	Up	1.84e-06
VIT_15s0048g00890.t01	LOCVIT_15s0048g00890.t01	871	133	3.56822	0	0.001	11.801	Up	1.04e-21
VIT_19s0135g00140.t01	LOCVIT_19s0135g00140.t01	1557	234	3.51193	0	0.001	11.778	Up	9.36e-38
VIT_00s0258g00050.t01	LOCVIT_00s0258g00050.t01	2031	303	3.48619	0	0.001	11.7674	Up	1.02e-48
VIT_14s0066g02510.t01	LOCVIT_14s0066g02510.t01	1573	234	3.4762	0	0.001	11.7633	Up	9.36e-38
VIT_14s0060g01700.t01	LOCVIT_14s0060g01700.t01	1656	245	3.4572	0	0.001	11.7554	Up	1.67e-39
VIT_14s0068g01800.t01	LOCVIT_14s0068g01800.t01	569	84	3.44973	0	0.001	11.7523	Up	6.29e-14
VIT_19s0090g01170.t01	LOCVIT_19s0090g01170.t01	346	51	3.44439	0	0.001	11.75	Up	1.1e-08
VIT_13s0139g00020.t01	LOCVIT_13s0139g00020.t01	285	42	3.44368	0	0.001	11.7497	Up	2.95e-07
VIT_18s0041g00960.t01	LOCVIT_18s0041g00960.t01	699	103	3.44333	0	0.001	11.7496	Up	6.03e-17
VIT_13s0158g00230.t01	LOCVIT_13s0158g00230.t01	911	134	3.4372	0	0.001	11.747	Up	7.18e-22
VIT_04s0023g03090.t01	LOCVIT_04s0023g03090.t01	206	30	3.40308	0	0.001	11.7326	Up	2.38e-05
VIT_01s0026g00760.t01	LOCVIT_01s0026g00760.t01	228	33	3.38218	0	0.001	11.7237	Up	7.95e-06
VIT_11s0149g00160.t01	LOCVIT_11s0149g00160.t01	201	29	3.37148	0	0.001	11.7192	Up	3.43e-05
VIT_02s0025g04360.t01	LOCVIT_02s0025g04360.t01	1713	247	3.36944	0	0.001	11.7183	Up	8.06e-40
VIT_04s0044g01800.t01	LOCVIT_04s0044g01800.t01	604	87	3.36589	0	0.001	11.7168	Up	2.1e-14
VIT_11s0016g01860.t01	LOCVIT_11s0016g01860.t01	1623	233	3.35471	0	0.001	11.712	Up	1.35e-37
VIT_04s0008g05280.t01	LOCVIT_04s0008g05280.t01	1839	263	3.34189	0	0.001	11.7064	Up	2.32e-42
VIT_01s0011g00510.t01	LOCVIT_01s0011g00510.t01	764	109	3.33389	0	0.001	11.703	Up	6.72e-18
VIT_18s0001g11490.t01	LOCVIT_18s0001g11490.t01	810	115	3.31765	0	0.001	11.6959	Up	7.49e-19
VIT_05s0094g01020.t01	LOCVIT_05s0094g01020.t01	648	92	3.31765	0	0.001	11.6959	Up	3.37e-15
VIT_18s0041g00220.t01	LOCVIT_18s0041g00220.t01	522	74	3.31268	0	0.001	11.6938	Up	2.44e-12
VIT_04s0023g02030.t01	LOCVIT_04s0023g02030.t01	198	28	3.30454	0	0.001	11.6902	Up	4.95e-05
VIT_19s0014g01220.t01	LOCVIT_19s0014g01220.t01	1101	155	3.28975	0	0.001	11.6838	Up	3.31e-25
VIT_19s0014g04140.t01	LOCVIT_19s0014g04140.t01	747	105	3.28463	0	0.001	11.6815	Up	2.9e-17
VIT_18s0001g01550.t01	LOCVIT_18s0001g01550.t01	335	47	3.27847	0	0.001	11.6788	Up	4.74e-08
VIT_11s0065g01160.t01	LOCVIT_11s0065g01160.t01	614	86	3.27302	0	0.001	11.6764	Up	3.03e-14
VIT_09s0070g00590.t01	LOCVIT_09s0070g00590.t01	422	59	3.26707	0	0.001	11.6738	Up	5.89e-10
VIT_13s0067g00850.t01	LOCVIT_13s0067g00850.t01	330	46	3.25733	0	0.001	11.6695	Up	6.84e-08
VIT_04s0069g00420.t01	LOCVIT_04s0069g00420.t01	366	51	3.25617	0	0.001	11.669	Up	1.1e-08
VIT_11s0078g00180.t01	LOCVIT_11s0078g00180.t01	1092	152	3.25266	0	0.001	11.6674	Up	9.93e-25
VIT_08s0032g00560.t01	LOCVIT_08s0032g00560.t01	672	92	3.19917	0	0.001	11.6435	Up	3.37e-15
VIT_15s0107g00150.t01	LOCVIT_15s0107g00150.t01	813	111	3.19044	0	0.001	11.6395	Up	3.23e-18
VIT_00s0424g00010.t01	LOCVIT_00s0424g00010.t01	1957	265	3.16427	0	0.001	11.6277	Up	1.11e-42
VIT_05s0020g02170.t01	LOCVIT_05s0020g02170.t01	1627	219	3.14539	0	0.001	11.619	Up	2.26e-35
VIT_16s0098g00250.t01	LOCVIT_16s0098g00250.t01	1104	148	3.13264	0	0.001	11.6132	Up	4.29e-24
VIT_01s0010g02930.t01	LOCVIT_01s0010g02930.t01	424	25	3.11993	0	0.001	11.6073	Up	8.75e-14
VIT_09s0002g02080.t01	LOCVIT_09s0002g02080.t01	1428	190	3.10916	0	0.001	11.6023	Up	9.13e-31
VIT_01s0010g02940.t01	LOCVIT_01s0010g02940.t01	530	31	3.09498	0	0.001	11.5957	Up	7.23e-17
VIT_03s0038g03720.t01	LOCVIT_03s0038g03720.t01	2652	350	3.08399	0	0.001	11.5906	Up	3.5e-56
VIT_08s0007g02740.t01	LOCVIT_08s0007g02740.t01	1342	177	3.08204	0	0.001	11.5897	Up	1.06e-28
VIT_07s0095g00690.t01	LOCVIT_07s0095g00690.t01	1112	146	3.06808	0	0.001	11.5831	Up	8.91e-24
VIT_01s0026g00100.t01	LOCVIT_01s0026g00100.t01	336	44	3.06007	0	0.001	11.5793	Up	1.42e-07
VIT_11s0103g00010.t01	LOCVIT_11s0103g00010.t01	1316	172	3.05415	0	0.001	11.5766	Up	6.61e-28
VIT_16s0115g00190.t01	LOCVIT_16s0115g00190.t01	261	34	3.04408	0	0.001	11.5718	Up	5.51e-06
VIT_01s0010g03020.t01	LOCVIT_01s0010g03020.t01	418	24	3.03813	0	0.001	11.569	Up	2.86e-13
VIT_11s0016g05320.t01	LOCVIT_11s0016g05320.t01	1141	147	3.01058	0	0.001	11.5558	Up	6.18e-24
VIT_13s0067g01260.t01	LOCVIT_13s0067g01260.t01	1355	174	3.00074	0	0.001	11.5511	Up	3.18e-28
VIT_14s0083g00650.t01	LOCVIT_14s0083g00650.t01	494	63	2.98011	0	0.001	11.5411	Up	1.36e-10
VIT_00s1466g00020.t01	LOCVIT_00s1466g00020.t01	605	77	2.97409	0	0.001	11.5382	Up	8.14e-13
VIT_02s0033g01290.t01	LOCVIT_02s0033g01290.t01	409	52	2.97097	0	0.001	11.5367	Up	7.62e-09
VIT_17s0053g00860.t01	LOCVIT_17s0053g00860.t01	513	65	2.96084	0	0.001	11.5318	Up	6.56e-11
VIT_05s0029g00540.t01	LOCVIT_05s0029g00540.t01	814	103	2.95686	0	0.001	11.5299	Up	6.03e-17
VIT_00s0258g00040.t01	LOCVIT_00s0258g00040.t01	2064	259	2.9323	0	0.001	11.5178	Up	1e-41
VIT_17s0000g08420.t01	LOCVIT_17s0000g08420.t01	567	71	2.92613	0	0.001	11.5148	Up	7.31e-12
VIT_00s0414g00040.t01	LOCVIT_00s0414g00040.t01	1182	148	2.92592	0	0.001	11.5147	Up	4.29e-24
VIT_17s0000g08720.t01	LOCVIT_17s0000g08720.t01	1998	250	2.9239	0	0.001	11.5137	Up	2.69e-40
VIT_07s0151g00330.t01	LOCVIT_07s0151g00330.t01	513	64	2.91528	0	0.001	11.5094	Up	9.46e-11
VIT_01s0011g05950.t01	LOCVIT_01s0011g05950.t01	1915	234	2.85539	0	0.001	11.4795	Up	9.36e-38
VIT_07s0197g00160.t01	LOCVIT_07s0197g00160.t01	351	42	2.79615	0	0.001	11.4492	Up	2.95e-07
VIT_05s0049g00830.t01	LOCVIT_05s0049g00830.t01	1046	125	2.79252	0	0.001	11.4474	Up	1.93e-20
VIT_05s0102g00330.t01	LOCVIT_05s0102g00330.t01	678	81	2.79173	0	0.001	11.4469	Up	1.89e-13
VIT_09s0002g02890.t01	LOCVIT_09s0002g02890.t01	1350	161	2.78683	0	0.001	11.4444	Up	3.69e-26
VIT_19s0015g02900.t01	LOCVIT_19s0015g02900.t01	1561	186	2.78438	0	0.001	11.4431	Up	3.94e-30
VIT_00s0857g00010.t01	LOCVIT_00s0857g00010.t01	731	87	2.78112	0	0.001	11.4415	Up	2.1e-14
VIT_09s0002g02360.t01	LOCVIT_09s0002g02360.t01	967	114	2.75484	0	0.001	11.4278	Up	1.08e-18
VIT_18s0041g01610.t01	LOCVIT_18s0041g01610.t01	318	37	2.7189	0	0.001	11.4088	Up	1.84e-06
VIT_18s0089g01140.t01	LOCVIT_18s0089g01140.t01	2066	240	2.71456	0	0.001	11.4065	Up	1.04e-38
VIT_08s0007g08840.t01	LOCVIT_08s0007g08840.t01	1776	205	2.6973	0	0.001	11.3973	Up	3.78e-33
VIT_07s0005g03970.t01	LOCVIT_07s0005g03970.t01	1969	227	2.694	0	0.001	11.3955	Up	1.21e-36
VIT_05s0049g01300.t01	LOCVIT_05s0049g01300.t01	747	86	2.69027	0	0.001	11.3935	Up	3.03e-14
VIT_02s0025g03810.t01	LOCVIT_02s0025g03810.t01	400	46	2.6873	0	0.001	11.3919	Up	6.84e-08
VIT_12s0028g00080.t01	LOCVIT_12s0028g00080.t01	427	49	2.68155	0	0.001	11.3889	Up	2.28e-08
VIT_18s0001g05820.t01	LOCVIT_18s0001g05820.t01	862	98	2.65667	0	0.001	11.3754	Up	3.76e-16
VIT_18s0072g01260.t01	LOCVIT_18s0072g01260.t01	291	33	2.64996	0	0.001	11.3718	Up	7.95e-06
VIT_06s0004g06410.t01	LOCVIT_06s0004g06410.t01	768	87	2.64714	0	0.001	11.3702	Up	2.1e-14
VIT_00s0337g00040.t01	LOCVIT_00s0337g00040.t01	1025	116	2.64455	0	0.001	11.3688	Up	5.19e-19
VIT_00s0125g00220.t01	LOCVIT_00s0125g00220.t01	996	112	2.62771	0	0.001	11.3596	Up	2.24e-18
VIT_02s0025g04110.t01	LOCVIT_02s0025g04110.t01	2047	230	2.6256	0	0.001	11.3584	Up	4.04e-37
VIT_16s0022g02000.t01	LOCVIT_16s0022g02000.t01	632	70	2.58821	0	0.001	11.3377	Up	1.05e-11
VIT_10s0071g00450.t01	LOCVIT_10s0071g00450.t01	1449	160	2.5803	0	0.001	11.3333	Up	5.32e-26
VIT_08s0007g08670.t01	LOCVIT_08s0007g08670.t01	874	96	2.56672	0	0.001	11.3257	Up	7.81e-16
VIT_09s0002g05840.t01	LOCVIT_09s0002g05840.t01	2814	309	2.56598	0	0.001	11.3253	Up	1.14e-49
VIT_13s0064g01160.t01	LOCVIT_13s0064g01160.t01	492	54	2.56476	0	0.001	11.3246	Up	3.67e-09
VIT_01s0127g00570.t01	LOCVIT_01s0127g00570.t01	246	27	2.56476	0	0.001	11.3246	Up	7.13e-05
VIT_18s0075g00110.t01	LOCVIT_18s0075g00110.t01	550	60	2.54922	0	0.001	11.3158	Up	4.08e-10
VIT_00s0269g00100.t01	LOCVIT_00s0269g00100.t01	1935	210	2.53604	0	0.001	11.3084	Up	6.08e-34
VIT_00s0207g00060.t01	LOCVIT_00s0207g00060.t01	757	82	2.53126	0	0.001	11.3056	Up	1.31e-13
VIT_05s0102g01050.t01	LOCVIT_05s0102g01050.t01	924	100	2.52898	0	0.001	11.3043	Up	1.81e-16
VIT_05s0049g01290.t01	LOCVIT_05s0049g01290.t01	1056	114	2.52266	0	0.001	11.3007	Up	1.08e-18
VIT_00s0469g00040.t01	LOCVIT_00s0469g00040.t01	1649	178	2.52242	0	0.001	11.3006	Up	7.36e-29
VIT_10s0116g00290.t01	LOCVIT_10s0116g00290.t01	584	63	2.52084	0	0.001	11.2997	Up	1.36e-10
VIT_15s0024g00200.t01	LOCVIT_15s0024g00200.t01	587	63	2.50796	0	0.001	11.2923	Up	1.36e-10
VIT_05s0165g00060.t01	LOCVIT_05s0165g00060.t01	765	82	2.50479	0	0.001	11.2905	Up	1.31e-13
VIT_12s0034g01630.t01	LOCVIT_12s0034g01630.t01	477	51	2.49845	0	0.001	11.2868	Up	1.1e-08
VIT_12s0057g01230.t01	LOCVIT_12s0057g01230.t01	216	23	2.48824	0	0.001	11.2809	Up	0.000308052
VIT_15s0046g02540.t01	LOCVIT_15s0046g02540.t01	360	38	2.4666	0	0.001	11.2683	Up	1.28e-06
VIT_11s0016g03190.t01	LOCVIT_11s0016g03190.t01	769	81	2.46137	0	0.001	11.2652	Up	1.89e-13
VIT_07s0005g01870.t01	LOCVIT_07s0005g01870.t01	675	71	2.45795	0	0.001	11.2632	Up	7.31e-12
VIT_02s0033g00270.t01	LOCVIT_02s0033g00270.t01	1178	123	2.43993	0	0.001	11.2526	Up	4.01e-20
VIT_16s0148g00170.t01	LOCVIT_16s0148g00170.t01	661	69	2.4393	0	0.001	11.2523	Up	1.52e-11
VIT_12s0178g00160.t01	LOCVIT_12s0178g00160.t01	615	64	2.43177	0	0.001	11.2478	Up	9.46e-11
VIT_18s0072g01030.t01	LOCVIT_18s0072g01030.t01	1673	174	2.43037	0	0.001	11.247	Up	3.18e-28
VIT_07s0005g04990.t01	LOCVIT_07s0005g04990.t01	231	24	2.42783	0	0.001	11.2454	Up	0.000213686
VIT_18s0001g07010.t01	LOCVIT_18s0001g07010.t01	531	55	2.4204	0	0.001	11.241	Up	2.54e-09
VIT_18s0041g00060.t01	LOCVIT_18s0041g00060.t01	1049	108	2.40584	0	0.001	11.2323	Up	9.69e-18
VIT_08s0007g03730.t01	LOCVIT_08s0007g03730.t01	890	91	2.38929	0	0.001	11.2224	Up	4.86e-15
VIT_04s0008g04010.t01	LOCVIT_04s0008g04010.t01	786	80	2.3784	0	0.001	11.2158	Up	2.72e-13
VIT_13s0064g00280.t01	LOCVIT_13s0064g00280.t01	228	23	2.35728	0	0.001	11.2029	Up	0.000308052
VIT_07s0031g01010.t01	LOCVIT_07s0031g01010.t01	1706	172	2.35596	0	0.001	11.2021	Up	6.61e-28
VIT_07s0005g04620.t01	LOCVIT_07s0005g04620.t01	418	42	2.34796	0	0.001	11.1972	Up	2.95e-07
VIT_00s0324g00080.t01	LOCVIT_00s0324g00080.t01	761	76	2.33371	0	0.001	11.1884	Up	1.17e-12
VIT_04s0023g00220.t01	LOCVIT_04s0023g00220.t01	1342	134	2.3333	0	0.001	11.1882	Up	7.18e-22
VIT_18s0117g00170.t01	LOCVIT_18s0117g00170.t01	562	56	2.32847	0	0.001	11.1852	Up	1.76e-09
VIT_00s0286g00050.t01	LOCVIT_00s0286g00050.t01	909	90	2.31365	0	0.001	11.176	Up	7.01e-15
VIT_02s0025g00960.t01	LOCVIT_02s0025g00960.t01	720	71	2.30433	0	0.001	11.1701	Up	7.31e-12
VIT_09s0054g00410.t01	LOCVIT_09s0054g00410.t01	863	85	2.30158	0	0.001	11.1684	Up	4.36e-14
VIT_16s0050g00520.t01	LOCVIT_16s0050g00520.t01	356	35	2.2974	0	0.001	11.1658	Up	3.82e-06
VIT_00s0144g00040.t01	LOCVIT_00s0144g00040.t01	592	58	2.28941	0	0.001	11.1608	Up	8.49e-10
VIT_09s0002g05850.t01	LOCVIT_09s0002g05850.t01	399	39	2.28407	0	0.001	11.1574	Up	8.85e-07
VIT_16s0039g02280.t01	LOCVIT_16s0039g02280.t01	268	26	2.26703	0	0.001	11.1466	Up	0.000102819
VIT_19s0090g00030.t01	LOCVIT_19s0090g00030.t01	1191	115	2.25634	0	0.001	11.1398	Up	7.49e-19
VIT_12s0034g01260.t01	LOCVIT_12s0034g01260.t01	645	62	2.24621	0	0.001	11.1333	Up	1.97e-10
VIT_00s0226g00140.t01	LOCVIT_00s0226g00140.t01	553	53	2.23959	0	0.001	11.129	Up	5.29e-09
VIT_17s0000g08350.t01	LOCVIT_17s0000g08350.t01	1452	138	2.22091	0	0.001	11.1169	Up	1.66e-22
VIT_06s0004g02500.t01	LOCVIT_06s0004g02500.t01	1431	136	2.22084	0	0.001	11.1169	Up	3.46e-22
VIT_03s0038g01520.t01	LOCVIT_03s0038g01520.t01	2769	263	2.21948	0	0.001	11.116	Up	2.32e-42
VIT_04s0008g05790.t01	LOCVIT_04s0008g05790.t01	474	45	2.21846	0	0.001	11.1153	Up	9.86e-08
VIT_00s0294g00080.t01	LOCVIT_00s0294g00080.t01	717	68	2.2162	0	0.001	11.1139	Up	2.19e-11
VIT_17s0000g07430.t01	LOCVIT_17s0000g07430.t01	1090	103	2.20815	0	0.001	11.1086	Up	6.03e-17
VIT_15s0048g00020.t01	LOCVIT_15s0048g00020.t01	573	54	2.2022	0	0.001	11.1047	Up	3.67e-09
VIT_04s0008g01560.t01	LOCVIT_04s0008g01560.t01	342	32	2.18646	0	0.001	11.0944	Up	1.15e-05
VIT_12s0034g01050.t01	LOCVIT_12s0034g01050.t01	524	49	2.18516	0	0.001	11.0935	Up	2.28e-08
VIT_08s0007g03740.t01	LOCVIT_08s0007g03740.t01	792	74	2.18336	0	0.001	11.0923	Up	2.44e-12
VIT_13s0106g00820.t01	LOCVIT_13s0106g00820.t01	397	37	2.17786	0	0.001	11.0887	Up	1.84e-06
VIT_03s0038g04390.t01	LOCVIT_03s0038g04390.t01	860	80	2.17375	0	0.001	11.086	Up	2.72e-13
VIT_01s0146g00350.t01	LOCVIT_01s0146g00350.t01	507	47	2.16625	0	0.001	11.081	Up	4.74e-08
VIT_12s0142g00780.t01	LOCVIT_12s0142g00780.t01	1006	93	2.16025	0	0.001	11.077	Up	2.34e-15
VIT_05s0049g00880.t01	LOCVIT_05s0049g00880.t01	303	28	2.1594	0	0.001	11.0764	Up	4.95e-05
VIT_11s0052g00940.t01	LOCVIT_11s0052g00940.t01	1061	98	2.15839	0	0.001	11.0757	Up	3.76e-16
VIT_05s0051g00160.t01	LOCVIT_05s0051g00160.t01	1995	184	2.15523	0	0.001	11.0736	Up	8.2e-30
VIT_00s0222g00090.t01	LOCVIT_00s0222g00090.t01	276	25	2.11665	0	0.001	11.0476	Up	0.000148226
VIT_19s0015g02880.t01	LOCVIT_19s0015g02880.t01	840	76	2.11423	0	0.001	11.0459	Up	1.17e-12
VIT_09s0002g04410.t01	LOCVIT_09s0002g04410.t01	354	32	2.11235	0	0.001	11.0446	Up	1.15e-05
VIT_13s0158g00310.t01	LOCVIT_13s0158g00310.t01	1029	93	2.11196	0	0.001	11.0444	Up	2.34e-15
VIT_11s0037g00690.t01	LOCVIT_11s0037g00690.t01	3783	340	2.1002	0	0.001	11.0363	Up	1.36e-54
VIT_06s0080g00060.t01	LOCVIT_06s0080g00060.t01	626	56	2.09041	0	0.001	11.0296	Up	1.76e-09
VIT_00s2381g00010.t01	LOCVIT_00s2381g00010.t01	572	51	2.08349	0	0.001	11.0248	Up	1.1e-08
VIT_18s0041g00200.t01	LOCVIT_18s0041g00200.t01	2280	203	2.08056	0	0.001	11.0228	Up	7.86e-33
VIT_13s0067g02310.t01	LOCVIT_13s0067g02310.t01	922	82	2.07827	0	0.001	11.0212	Up	1.31e-13
VIT_00s0540g00040.t01	LOCVIT_00s0540g00040.t01	1072	95	2.07084	0	0.001	11.016	Up	1.13e-15
VIT_17s0000g08330.t01	LOCVIT_17s0000g08330.t01	1671	148	2.06968	0	0.001	11.0152	Up	4.29e-24
VIT_09s0002g02870.t01	LOCVIT_09s0002g02870.t01	723	64	2.06852	0	0.001	11.0144	Up	9.46e-11
VIT_00s0163g00060.t01	LOCVIT_00s0163g00060.t01	373	33	2.06739	0	0.001	11.0136	Up	7.95e-06
VIT_16s0039g02790.t01	LOCVIT_16s0039g02790.t01	260	23	2.06715	0	0.001	11.0134	Up	0.000308052
VIT_05s0049g00790.t01	LOCVIT_05s0049g00790.t01	628	55	2.04654	0	0.001	10.999	Up	2.54e-09
VIT_13s0019g04210.t01	LOCVIT_13s0019g04210.t01	263	23	2.04357	0	0.001	10.9969	Up	0.000308052
VIT_15s0046g00390.t01	LOCVIT_15s0046g00390.t01	838	73	2.03562	0	0.001	10.9913	Up	3.52e-12
VIT_15s0021g02850.t01	LOCVIT_15s0021g02850.t01	647	56	2.02256	0	0.001	10.982	Up	1.76e-09
VIT_19s0014g05140.t01	LOCVIT_19s0014g05140.t01	1689	146	2.01995	0	0.001	10.9801	Up	8.91e-24
VIT_02s0025g02180.t01	LOCVIT_02s0025g02180.t01	405	35	2.01944	0	0.001	10.9797	Up	3.82e-06
VIT_01s0010g03040.t01	LOCVIT_01s0010g03040.t01	423	16	2.00148	0	0.001	10.9669	Up	3.68e-09
VIT_00s1220g00010.t01	LOCVIT_00s1220g00010.t01	739	63	1.99211	0	0.001	10.9601	Up	1.36e-10
VIT_15s0107g00190.t01	LOCVIT_15s0107g00190.t01	343	29	1.97571	0	0.001	10.9482	Up	3.43e-05
VIT_16s0039g01200.t01	LOCVIT_16s0039g01200.t01	1895	160	1.97301	0	0.001	10.9462	Up	5.32e-26
VIT_11s0103g00400.t01	LOCVIT_11s0103g00400.t01	2177	182	1.95358	0	0.001	10.9319	Up	1.7e-29
VIT_11s0037g00060.t01	LOCVIT_11s0037g00060.t01	479	40	1.95138	0	0.001	10.9303	Up	6.14e-07
VIT_08s0007g03800.t01	LOCVIT_08s0007g03800.t01	1418	118	1.94457	0	0.001	10.9252	Up	2.5e-19
VIT_00s0378g00040.t01	LOCVIT_00s0378g00040.t01	1010	84	1.94346	0	0.001	10.9244	Up	6.29e-14
VIT_09s0054g01820.t01	LOCVIT_09s0054g01820.t01	1240	103	1.94104	0	0.001	10.9226	Up	6.03e-17
VIT_05s0102g00490.t01	LOCVIT_05s0102g00490.t01	265	22	1.93997	0	0.001	10.9218	Up	0.000444094
VIT_05s0049g01200.t01	LOCVIT_05s0049g01200.t01	1504	124	1.9266	0	0.001	10.9118	Up	2.78e-20
VIT_02s0025g02030.t01	LOCVIT_02s0025g02030.t01	486	40	1.92328	0	0.001	10.9094	Up	6.14e-07
VIT_04s0023g02510.t01	LOCVIT_04s0023g02510.t01	1350	111	1.92135	0	0.001	10.9079	Up	3.23e-18
VIT_07s0205g00040.t01	LOCVIT_07s0205g00040.t01	894	73	1.90811	0	0.001	10.8979	Up	3.52e-12
VIT_04s0008g00320.t01	LOCVIT_04s0008g00320.t01	294	24	1.90758	0	0.001	10.8975	Up	0.000213686
VIT_00s0291g00080.t01	LOCVIT_00s0291g00080.t01	429	35	1.90647	0	0.001	10.8967	Up	3.82e-06
VIT_08s0007g05560.t01	LOCVIT_08s0007g05560.t01	651	53	1.90245	0	0.001	10.8936	Up	5.29e-09
VIT_00s0294g00100.t01	LOCVIT_00s0294g00100.t01	358	29	1.89292	0	0.001	10.8864	Up	3.43e-05
VIT_14s0060g00880.t01	LOCVIT_14s0060g00880.t01	2391	193	1.88624	0	0.001	10.8813	Up	3.05e-31
VIT_05s0049g00250.t01	LOCVIT_05s0049g00250.t01	744	60	1.8845	0	0.001	10.88	Up	4.08e-10
VIT_01s0010g02490.t01	LOCVIT_01s0010g02490.t01	1319	106	1.87793	0	0.001	10.8749	Up	2.01e-17
VIT_13s0019g05010.t01	LOCVIT_13s0019g05010.t01	1833	147	1.87402	0	0.001	10.8719	Up	6.18e-24
VIT_16s0039g01890.t01	LOCVIT_16s0039g01890.t01	1662	133	1.86999	0	0.001	10.8688	Up	1.04e-21
VIT_18s0001g14340.t01	LOCVIT_18s0001g14340.t01	1202	96	1.86632	0	0.001	10.866	Up	7.81e-16
VIT_10s0003g04450.t01	LOCVIT_10s0003g04450.t01	992	79	1.86095	0	0.001	10.8618	Up	3.92e-13
VIT_09s0002g02010.t01	LOCVIT_09s0002g02010.t01	630	50	1.85459	0	0.001	10.8569	Up	1.58e-08
VIT_15s0048g02120.t01	LOCVIT_15s0048g02120.t01	1746	138	1.84694	0	0.001	10.8509	Up	1.66e-22
VIT_04s0008g05360.t01	LOCVIT_04s0008g05360.t01	1039	82	1.84424	0	0.001	10.8488	Up	1.31e-13
VIT_03s0017g01440.t01	LOCVIT_03s0017g01440.t01	791	62	1.83161	0	0.001	10.8389	Up	1.97e-10
VIT_04s0069g00620.t01	LOCVIT_04s0069g00620.t01	2973	233	1.83138	0	0.001	10.8387	Up	1.35e-37
VIT_03s0063g02170.t01	LOCVIT_03s0063g02170.t01	345	27	1.82879	0	0.001	10.8367	Up	7.13e-05
VIT_00s0160g00160.t01	LOCVIT_00s0160g00160.t01	537	42	1.82765	0	0.001	10.8358	Up	2.95e-07
VIT_00s1830g00010.t01	LOCVIT_00s1830g00010.t01	1087	85	1.82729	0	0.001	10.8355	Up	4.36e-14
VIT_10s0116g00470.t01	LOCVIT_10s0116g00470.t01	925	72	1.8189	0	0.001	10.8289	Up	5.07e-12
VIT_04s0023g03260.t01	LOCVIT_04s0023g03260.t01	1582	123	1.81684	0	0.001	10.8272	Up	4.01e-20
VIT_13s0106g00200.t01	LOCVIT_13s0106g00200.t01	1119	87	1.8168	0	0.001	10.8272	Up	2.1e-14
VIT_00s0229g00010.t01	LOCVIT_00s0229g00010.t01	309	24	1.81498	0	0.001	10.8257	Up	0.000213686
VIT_06s0004g08130.t01	LOCVIT_06s0004g08130.t01	412	32	1.81498	0	0.001	10.8257	Up	1.15e-05
VIT_13s0019g03130.t01	LOCVIT_13s0019g03130.t01	607	47	1.80937	0	0.001	10.8213	Up	4.74e-08
VIT_00s0179g00240.t01	LOCVIT_00s0179g00240.t01	931	72	1.80718	0	0.001	10.8195	Up	5.07e-12
VIT_01s0010g00850.t01	LOCVIT_01s0010g00850.t01	582	45	1.80679	0	0.001	10.8192	Up	9.86e-08
VIT_01s0010g00900.t01	LOCVIT_01s0010g00900.t01	789	61	1.80664	0	0.001	10.8191	Up	2.83e-10
VIT_12s0035g00050.t01	LOCVIT_12s0035g00050.t01	752	58	1.80231	0	0.001	10.8156	Up	8.49e-10
VIT_19s0015g01700.t01	LOCVIT_19s0015g01700.t01	299	23	1.79752	0	0.001	10.8118	Up	0.000308052
VIT_05s0020g04660.t01	LOCVIT_05s0020g04660.t01	1929	148	1.79287	0	0.001	10.8081	Up	4.29e-24
VIT_13s0019g05050.t01	LOCVIT_13s0019g05050.t01	822	63	1.79096	0	0.001	10.8065	Up	1.36e-10
VIT_12s0055g00170.t01	LOCVIT_12s0055g00170.t01	783	60	1.79064	0	0.001	10.8063	Up	4.08e-10
VIT_18s0001g09480.t01	LOCVIT_18s0001g09480.t01	1125	86	1.78634	0	0.001	10.8028	Up	3.03e-14
VIT_11s0037g00770.t01	LOCVIT_11s0037g00770.t01	1153	88	1.78349	0	0.001	10.8005	Up	1.46e-14
VIT_14s0006g03100.t01	LOCVIT_14s0006g03100.t01	446	34	1.7814	0	0.001	10.7988	Up	5.51e-06
VIT_07s0151g00740.t01	LOCVIT_07s0151g00740.t01	1683	128	1.77723	0	0.001	10.7954	Up	6.45e-21
VIT_00s2287g00010.t01	LOCVIT_00s2287g00010.t01	318	24	1.76361	0	0.001	10.7843	Up	0.000213686
VIT_07s0104g01180.t01	LOCVIT_07s0104g01180.t01	520	39	1.75259	0	0.001	10.7753	Up	8.85e-07
VIT_01s0137g00070.t01	LOCVIT_01s0137g00070.t01	963	72	1.74713	0	0.001	10.7708	Up	5.07e-12
VIT_00s0414g00060.t01	LOCVIT_00s0414g00060.t01	1581	118	1.74409	0	0.001	10.7683	Up	2.5e-19
VIT_17s0000g01820.t01	LOCVIT_17s0000g01820.t01	1787	133	1.73918	0	0.001	10.7642	Up	1.04e-21
VIT_08s0007g08900.t01	LOCVIT_08s0007g08900.t01	742	55	1.73212	0	0.001	10.7583	Up	2.54e-09
VIT_16s0098g00090.t01	LOCVIT_16s0098g00090.t01	756	56	1.73095	0	0.001	10.7573	Up	1.76e-09
VIT_13s0019g00400.t01	LOCVIT_13s0019g00400.t01	786	58	1.72434	0	0.001	10.7518	Up	8.49e-10
VIT_13s0106g00190.t01	LOCVIT_13s0106g00190.t01	963	71	1.72286	0	0.001	10.7506	Up	7.31e-12
VIT_18s0001g05100.t01	LOCVIT_18s0001g05100.t01	425	31	1.70448	0	0.001	10.7351	Up	1.65e-05
VIT_18s0001g04800.t01	LOCVIT_18s0001g04800.t01	508	37	1.70199	0	0.001	10.733	Up	1.84e-06
VIT_14s0006g01850.t01	LOCVIT_14s0006g01850.t01	701	51	1.70008	0	0.001	10.7314	Up	1.1e-08
VIT_12s0035g00390.t01	LOCVIT_12s0035g00390.t01	413	30	1.69742	0	0.001	10.7291	Up	2.38e-05
VIT_12s0028g00500.t01	LOCVIT_12s0028g00500.t01	552	40	1.69332	0	0.001	10.7256	Up	6.14e-07
VIT_12s0055g00640.t01	LOCVIT_12s0055g00640.t01	566	41	1.69272	0	0.001	10.7251	Up	4.26e-07
VIT_18s0001g12920.t01	LOCVIT_18s0001g12920.t01	388	28	1.68634	0	0.001	10.7197	Up	4.95e-05
VIT_17s0000g09760.t01	LOCVIT_17s0000g09760.t01	3594	258	1.67749	0	0.001	10.7121	Up	1.44e-41
VIT_05s0124g00720.t01	LOCVIT_05s0124g00720.t01	1143	82	1.67643	0	0.001	10.7112	Up	1.31e-13
VIT_04s0069g00740.t01	LOCVIT_04s0069g00740.t01	1038	74	1.66591	0	0.001	10.7021	Up	2.44e-12
VIT_00s0203g00210.t01	LOCVIT_00s0203g00210.t01	898	64	1.66541	0	0.001	10.7017	Up	9.46e-11
VIT_15s0021g02070.t01	LOCVIT_15s0021g02070.t01	719	51	1.65752	0	0.001	10.6948	Up	1.1e-08
VIT_12s0035g00020.t01	LOCVIT_12s0035g00020.t01	2031	144	1.6568	0	0.001	10.6942	Up	1.85e-23
VIT_14s0060g00160.t01	LOCVIT_14s0060g00160.t01	508	36	1.65599	0	0.001	10.6935	Up	2.65e-06
VIT_00s0198g00010.t01	LOCVIT_00s0198g00010.t01	368	26	1.65099	0	0.001	10.6891	Up	0.000102819
VIT_00s0294g00060.t01	LOCVIT_00s0294g00060.t01	526	37	1.64374	0	0.001	10.6828	Up	1.84e-06
VIT_00s0258g00010.t01	LOCVIT_00s0258g00010.t01	1341	94	1.63801	0	0.001	10.6777	Up	1.62e-15
VIT_05s0051g00140.t01	LOCVIT_05s0051g00140.t01	4002	280	1.63493	0	0.001	10.675	Up	4.61e-45
VIT_01s0011g01400.t01	LOCVIT_01s0011g01400.t01	574	40	1.62842	0	0.001	10.6693	Up	6.14e-07
VIT_16s0050g02730.t01	LOCVIT_16s0050g02730.t01	491	34	1.61814	0	0.001	10.6601	Up	5.51e-06
VIT_18s0001g13290.t01	LOCVIT_18s0001g13290.t01	621	43	1.61806	0	0.001	10.6601	Up	2.05e-07
VIT_13s0019g05060.t01	LOCVIT_13s0019g05060.t01	623	43	1.61287	0	0.001	10.6554	Up	2.05e-07
VIT_07s0005g00140.t01	LOCVIT_07s0005g00140.t01	947	65	1.60392	0	0.001	10.6474	Up	6.56e-11
VIT_09s0002g01980.t01	LOCVIT_09s0002g01980.t01	426	29	1.59077	0	0.001	10.6355	Up	3.43e-05
VIT_09s0018g01910.t01	LOCVIT_09s0018g01910.t01	397	27	1.58925	0	0.001	10.6341	Up	7.13e-05
VIT_12s0035g00060.t01	LOCVIT_12s0035g00060.t01	325	22	1.58182	0	0.001	10.6274	Up	0.000444094
VIT_12s0055g01240.t01	LOCVIT_12s0055g01240.t01	801	54	1.57536	0	0.001	10.6215	Up	3.67e-09
VIT_07s0005g01110.t01	LOCVIT_07s0005g01110.t01	980	66	1.57375	0	0.001	10.62	Up	4.55e-11
VIT_14s0060g02650.t01	LOCVIT_14s0060g02650.t01	1397	94	1.57235	0	0.001	10.6187	Up	1.62e-15
VIT_10s0003g03490.t01	LOCVIT_10s0003g03490.t01	1191	80	1.56963	0	0.001	10.6162	Up	2.72e-13
VIT_16s0013g01340.t01	LOCVIT_16s0013g01340.t01	1043	70	1.56831	0	0.001	10.615	Up	1.05e-11
VIT_18s0001g14060.t01	LOCVIT_18s0001g14060.t01	1254	84	1.56531	0	0.001	10.6122	Up	6.29e-14
VIT_16s0022g01670.t01	LOCVIT_16s0022g01670.t01	1210	81	1.56429	0	0.001	10.6113	Up	1.89e-13
VIT_05s0094g00170.t01	LOCVIT_05s0094g00170.t01	538	36	1.56365	0	0.001	10.6107	Up	2.65e-06
VIT_06s0009g01630.t01	LOCVIT_06s0009g01630.t01	2631	176	1.56318	0	0.001	10.6103	Up	1.53e-28
VIT_14s0006g02890.t01	LOCVIT_14s0006g02890.t01	2441	163	1.56041	0	0.001	10.6077	Up	1.78e-26
VIT_01s0010g02730.t01	LOCVIT_01s0010g02730.t01	1143	76	1.55377	0	0.001	10.6016	Up	1.17e-12
VIT_06s0004g01600.t01	LOCVIT_06s0004g01600.t01	317	21	1.54803	0	0.001	10.5962	Up	0.000640214
VIT_16s0022g02530.t01	LOCVIT_16s0022g02530.t01	348	23	1.54442	0	0.001	10.5929	Up	0.000308052
VIT_00s2536g00010.t01	LOCVIT_00s2536g00010.t01	425	28	1.53953	0	0.001	10.5883	Up	4.95e-05
VIT_00s1455g00010.t01	LOCVIT_00s1455g00010.t01	1018	67	1.53796	0	0.001	10.5868	Up	3.16e-11
VIT_04s0008g07050.t01	LOCVIT_04s0008g07050.t01	2393	157	1.53312	0	0.001	10.5823	Up	1.59e-25
VIT_01s0010g00530.t01	LOCVIT_01s0010g00530.t01	1538	100	1.51936	0	0.001	10.5693	Up	1.81e-16
VIT_18s0001g00840.t01	LOCVIT_18s0001g00840.t01	1048	68	1.51623	0	0.001	10.5663	Up	2.19e-11
VIT_06s0004g07750.t01	LOCVIT_06s0004g07750.t01	1112	72	1.51302	0	0.001	10.5632	Up	5.07e-12
VIT_13s0074g00380.t01	LOCVIT_13s0074g00380.t01	511	33	1.50908	0	0.001	10.5595	Up	7.95e-06
VIT_05s0020g02290.t01	LOCVIT_05s0020g02290.t01	1458	94	1.50657	0	0.001	10.557	Up	1.62e-15
VIT_12s0035g02040.t01	LOCVIT_12s0035g02040.t01	482	31	1.50291	0	0.001	10.5535	Up	1.65e-05
VIT_00s0525g00030.t01	LOCVIT_00s0525g00030.t01	2124	136	1.49624	0	0.001	10.5471	Up	3.46e-22
VIT_19s0027g01190.t01	LOCVIT_19s0027g01190.t01	471	30	1.4884	0	0.001	10.5395	Up	2.38e-05
VIT_07s0005g03370.t01	LOCVIT_07s0005g03370.t01	849	54	1.48629	0	0.001	10.5375	Up	3.67e-09
VIT_07s0005g05680.t01	LOCVIT_07s0005g05680.t01	945	60	1.48367	0	0.001	10.535	Up	4.08e-10
VIT_09s0054g00770.t01	LOCVIT_09s0054g00770.t01	679	43	1.47985	0	0.001	10.5312	Up	2.05e-07
VIT_16s0039g02390.t01	LOCVIT_16s0039g02390.t01	776	49	1.47555	0	0.001	10.527	Up	2.28e-08
VIT_19s0085g00870.t01	LOCVIT_19s0085g00870.t01	1635	103	1.4721	0	0.001	10.5237	Up	6.03e-17
VIT_00s2034g00010.t01	LOCVIT_00s2034g00010.t01	891	56	1.46868	0	0.001	10.5203	Up	1.76e-09
VIT_15s0046g00510.t01	LOCVIT_15s0046g00510.t01	750	47	1.46438	0	0.001	10.5161	Up	4.74e-08
VIT_00s0616g00010.t01	LOCVIT_00s0616g00010.t01	1596	100	1.46415	0	0.001	10.5158	Up	1.81e-16
VIT_16s0098g00230.t01	LOCVIT_16s0098g00230.t01	1740	109	1.46385	0	0.001	10.5155	Up	6.72e-18
VIT_00s0294g00010.t01	LOCVIT_00s0294g00010.t01	1743	109	1.46133	0	0.001	10.5131	Up	6.72e-18
VIT_09s0002g02900.t01	LOCVIT_09s0002g02900.t01	885	55	1.45224	0	0.001	10.5041	Up	2.54e-09
VIT_08s0058g01130.t01	LOCVIT_08s0058g01130.t01	2162	134	1.44833	0	0.001	10.5002	Up	7.18e-22
VIT_18s0166g00050.t01	LOCVIT_18s0166g00050.t01	2988	185	1.4468	0	0.001	10.4987	Up	5.69e-30
VIT_00s0253g00180.t01	LOCVIT_00s0253g00180.t01	940	58	1.44184	0	0.001	10.4937	Up	8.49e-10
VIT_12s0134g00310.t01	LOCVIT_12s0134g00310.t01	762	47	1.44132	0	0.001	10.4932	Up	4.74e-08
VIT_05s0029g01280.t01	LOCVIT_05s0029g01280.t01	585	36	1.43802	0	0.001	10.4899	Up	2.65e-06
VIT_01s0011g04560.t01	LOCVIT_01s0011g04560.t01	1275	78	1.42956	0	0.001	10.4814	Up	5.65e-13
VIT_00s0287g00010.t01	LOCVIT_00s0287g00010.t01	595	36	1.41385	0	0.001	10.4654	Up	2.65e-06
VIT_16s0039g02050.t01	LOCVIT_16s0039g02050.t01	728	44	1.41234	0	0.001	10.4639	Up	1.42e-07
VIT_11s0149g00300.t01	LOCVIT_11s0149g00300.t01	1953	118	1.41188	0	0.001	10.4634	Up	2.5e-19
VIT_05s0062g01290.t01	LOCVIT_05s0062g01290.t01	1377	83	1.40852	0	0.001	10.46	Up	9.07e-14
VIT_15s0046g02360.t01	LOCVIT_15s0046g02360.t01	531	32	1.40823	0	0.001	10.4597	Up	1.15e-05
VIT_18s0001g06700.t01	LOCVIT_18s0001g06700.t01	656	39	1.38925	0	0.001	10.4401	Up	8.85e-07
VIT_08s0058g00060.t01	LOCVIT_08s0058g00060.t01	1821	108	1.3859	0	0.001	10.4366	Up	9.69e-18
VIT_13s0047g00560.t01	LOCVIT_13s0047g00560.t01	389	23	1.38164	0	0.001	10.4322	Up	0.000308052
VIT_00s0286g00040.t01	LOCVIT_00s0286g00040.t01	678	40	1.37863	0	0.001	10.429	Up	6.14e-07
VIT_07s0141g01020.t01	LOCVIT_07s0141g01020.t01	408	24	1.37458	0	0.001	10.4248	Up	0.000213686
VIT_17s0053g00910.t01	LOCVIT_17s0053g00910.t01	375	22	1.37091	0	0.001	10.4209	Up	0.000444094
VIT_15s0048g00080.t01	LOCVIT_15s0048g00080.t01	617	36	1.36344	0	0.001	10.413	Up	2.65e-06
VIT_19s0014g04170.t01	LOCVIT_19s0014g04170.t01	2331	136	1.36337	0	0.001	10.413	Up	3.46e-22
VIT_13s0156g00390.t01	LOCVIT_13s0156g00390.t01	969	56	1.35046	0	0.001	10.3992	Up	1.76e-09
VIT_16s0039g01380.t01	LOCVIT_16s0039g01380.t01	768	44	1.33878	0	0.001	10.3867	Up	1.42e-07
VIT_17s0000g04080.t01	LOCVIT_17s0000g04080.t01	404	23	1.33035	0	0.001	10.3776	Up	0.000308052
VIT_07s0141g01080.t01	LOCVIT_07s0141g01080.t01	404	23	1.33035	0	0.001	10.3776	Up	0.000308052
VIT_03s0091g01120.t01	LOCVIT_03s0091g01120.t01	510	29	1.32876	0	0.001	10.3759	Up	3.43e-05
VIT_00s0184g00060.t01	LOCVIT_00s0184g00060.t01	1815	103	1.32611	0	0.001	10.373	Up	6.03e-17
VIT_05s0094g01440.t01	LOCVIT_05s0094g01440.t01	654	37	1.32203	0	0.001	10.3685	Up	1.84e-06
VIT_08s0007g04000.t01	LOCVIT_08s0007g04000.t01	621	35	1.31703	0	0.001	10.3631	Up	3.82e-06
VIT_18s0001g03630.t01	LOCVIT_18s0001g03630.t01	2073	116	1.30761	0	0.001	10.3527	Up	5.19e-19
VIT_13s0073g00080.t01	LOCVIT_13s0073g00080.t01	1866	104	1.30239	0	0.001	10.3469	Up	4.19e-17
VIT_00s2221g00010.t01	LOCVIT_00s2221g00010.t01	395	22	1.3015	0	0.001	10.346	Up	0.000444094
VIT_07s0104g01350.t01	LOCVIT_07s0104g01350.t01	1152	64	1.29821	0	0.001	10.3423	Up	9.46e-11
VIT_17s0000g06920.t01	LOCVIT_17s0000g06920.t01	852	47	1.28907	0	0.001	10.3321	Up	4.74e-08
VIT_04s0008g01240.t01	LOCVIT_04s0008g01240.t01	399	22	1.28845	0	0.001	10.3314	Up	0.000444094
VIT_06s0004g07780.t01	LOCVIT_06s0004g07780.t01	729	40	1.28218	0	0.001	10.3244	Up	6.14e-07
VIT_09s0002g09120.t01	LOCVIT_09s0002g09120.t01	621	34	1.2794	0	0.001	10.3212	Up	5.51e-06
VIT_04s0023g00710.t01	LOCVIT_04s0023g00710.t01	1468	80	1.27345	0	0.001	10.3145	Up	2.72e-13
VIT_09s0002g01790.t01	LOCVIT_09s0002g01790.t01	404	22	1.27251	0	0.001	10.3135	Up	0.000444094
VIT_12s0028g00270.t01	LOCVIT_12s0028g00270.t01	1476	80	1.26655	0	0.001	10.3067	Up	2.72e-13
VIT_08s0007g05450.t01	LOCVIT_08s0007g05450.t01	444	24	1.26313	0	0.001	10.3028	Up	0.000213686
VIT_14s0083g00240.t01	LOCVIT_14s0083g00240.t01	967	52	1.25659	0	0.001	10.2953	Up	7.62e-09
VIT_04s0008g04560.t01	LOCVIT_04s0008g04560.t01	1531	82	1.25158	0	0.001	10.2895	Up	1.31e-13
VIT_19s0135g00120.t01	LOCVIT_19s0135g00120.t01	1570	84	1.25025	0	0.001	10.288	Up	6.29e-14
VIT_00s0144g00210.t01	LOCVIT_00s0144g00210.t01	955	51	1.24792	0	0.001	10.2853	Up	1.1e-08
VIT_15s0045g00330.t01	LOCVIT_15s0045g00330.t01	1034	55	1.24297	0	0.001	10.2796	Up	2.54e-09
VIT_00s0484g00010.t01	LOCVIT_00s0484g00010.t01	960	51	1.24142	0	0.001	10.2778	Up	1.1e-08
VIT_15s0046g02850.t01	LOCVIT_15s0046g02850.t01	1623	86	1.23822	0	0.001	10.2741	Up	3.03e-14
VIT_19s0027g00830.t01	LOCVIT_19s0027g00830.t01	948	50	1.23248	0	0.001	10.2673	Up	1.58e-08
VIT_18s0001g14140.t01	LOCVIT_18s0001g14140.t01	778	41	1.23147	0	0.001	10.2662	Up	4.26e-07
VIT_07s0031g02590.t01	LOCVIT_07s0031g02590.t01	1386	73	1.23077	0	0.001	10.2653	Up	3.52e-12
VIT_16s0098g00020.t01	LOCVIT_16s0098g00020.t01	1978	104	1.22864	0	0.001	10.2628	Up	4.19e-17
VIT_13s0047g00620.t01	LOCVIT_13s0047g00620.t01	423	22	1.21535	0	0.001	10.2472	Up	0.000444094
VIT_05s0102g01070.t01	LOCVIT_05s0102g01070.t01	423	22	1.21535	0	0.001	10.2472	Up	0.000444094
VIT_18s0075g00020.t01	LOCVIT_18s0075g00020.t01	558	29	1.21446	0	0.001	10.2461	Up	3.43e-05
VIT_16s0148g00410.t01	LOCVIT_16s0148g00410.t01	1560	81	1.21333	0	0.001	10.2448	Up	1.89e-13
VIT_17s0000g01760.t01	LOCVIT_17s0000g01760.t01	483	25	1.20951	0	0.001	10.2402	Up	0.000148226
VIT_07s0104g01000.t01	LOCVIT_07s0104g01000.t01	561	29	1.20796	0	0.001	10.2384	Up	3.43e-05
VIT_00s0347g00080.t01	LOCVIT_00s0347g00080.t01	3291	170	1.20709	0	0.001	10.2373	Up	1.37e-27
VIT_02s0025g00050.t01	LOCVIT_02s0025g00050.t01	873	45	1.20453	0	0.001	10.2343	Up	9.86e-08
VIT_00s0347g00110.t01	LOCVIT_00s0347g00110.t01	1167	60	1.20143	0	0.001	10.2305	Up	4.08e-10
VIT_07s0104g00620.t01	LOCVIT_07s0104g00620.t01	918	47	1.19639	0	0.001	10.2245	Up	4.74e-08
VIT_18s0075g00010.t01	LOCVIT_18s0075g00010.t01	450	23	1.19436	0	0.001	10.222	Up	0.000308052
VIT_05s0020g03650.t01	LOCVIT_05s0020g03650.t01	548	28	1.19398	0	0.001	10.2216	Up	4.95e-05
VIT_18s0001g04990.t01	LOCVIT_18s0001g04990.t01	705	36	1.19325	0	0.001	10.2207	Up	2.65e-06
VIT_07s0104g01680.t01	LOCVIT_07s0104g01680.t01	668	34	1.18938	0	0.001	10.216	Up	5.51e-06
VIT_16s0050g02750.t01	LOCVIT_16s0050g02750.t01	1024	52	1.18665	0	0.001	10.2127	Up	7.62e-09
VIT_13s0156g00370.t01	LOCVIT_13s0156g00370.t01	1460	74	1.1844	0	0.001	10.2099	Up	2.44e-12
VIT_05s0020g03820.t01	LOCVIT_05s0020g03820.t01	592	30	1.18418	0	0.001	10.2097	Up	2.38e-05
VIT_08s0007g04240.t01	LOCVIT_08s0007g04240.t01	1330	66	1.15961	0	0.001	10.1794	Up	4.55e-11
VIT_19s0090g00670.t01	LOCVIT_19s0090g00670.t01	2382	118	1.1576	0	0.001	10.1769	Up	2.5e-19
VIT_17s0000g00680.t01	LOCVIT_17s0000g00680.t01	546	27	1.15555	0	0.001	10.1744	Up	7.13e-05
VIT_08s0007g00820.t01	LOCVIT_08s0007g00820.t01	507	25	1.15226	0	0.001	10.1702	Up	0.000148226
VIT_17s0000g05300.t01	LOCVIT_17s0000g05300.t01	629	31	1.15167	0	0.001	10.1695	Up	1.65e-05
VIT_06s0004g01410.t01	LOCVIT_06s0004g01410.t01	4223	208	1.15096	0	0.001	10.1686	Up	1.26e-33
VIT_00s0269g00130.t01	LOCVIT_00s0269g00130.t01	670	33	1.15095	0	0.001	10.1686	Up	7.95e-06
VIT_15s0024g01030.t01	LOCVIT_15s0024g01030.t01	510	25	1.14548	0	0.001	10.1617	Up	0.000148226
VIT_01s0011g01330.t01	LOCVIT_01s0011g01330.t01	837	41	1.14466	0	0.001	10.1607	Up	4.26e-07
VIT_10s0071g00460.t01	LOCVIT_10s0071g00460.t01	1001	49	1.14388	0	0.001	10.1597	Up	2.28e-08
VIT_05s0124g00630.t01	LOCVIT_05s0124g00630.t01	430	21	1.14122	0	0.001	10.1564	Up	0.000640214
VIT_14s0006g02650.t01	LOCVIT_14s0006g02650.t01	1024	50	1.14101	0	0.001	10.1561	Up	1.58e-08
VIT_09s0002g08230.t01	LOCVIT_09s0002g08230.t01	492	24	1.13989	0	0.001	10.1547	Up	0.000213686
VIT_09s0054g00300.t01	LOCVIT_09s0054g00300.t01	1272	62	1.139	0	0.001	10.1535	Up	1.97e-10
VIT_06s0004g02170.t01	LOCVIT_06s0004g02170.t01	453	22	1.13486	0	0.001	10.1483	Up	0.000444094
VIT_00s0340g00060.t01	LOCVIT_00s0340g00060.t01	817	39	1.11548	0	0.001	10.1234	Up	8.85e-07
VIT_19s0015g00880.t01	LOCVIT_19s0015g00880.t01	633	30	1.10748	0	0.001	10.1131	Up	2.38e-05
VIT_10s0003g04510.t01	LOCVIT_10s0003g04510.t01	2350	110	1.09381	0	0.001	10.0952	Up	4.66e-18
VIT_10s0003g03480.t01	LOCVIT_10s0003g03480.t01	513	24	1.09323	0	0.001	10.0944	Up	0.000213686
VIT_07s0031g02060.t01	LOCVIT_07s0031g02060.t01	3256	152	1.09088	0	0.001	10.0913	Up	9.93e-25
VIT_00s0288g00040.t01	LOCVIT_00s0288g00040.t01	665	31	1.08933	0	0.001	10.0892	Up	1.65e-05
VIT_08s0040g02320.t01	LOCVIT_08s0040g02320.t01	1899	88	1.08287	0	0.001	10.0806	Up	1.46e-14
VIT_14s0030g00540.t01	LOCVIT_14s0030g00540.t01	1921	89	1.08263	0	0.001	10.0803	Up	1.01e-14
VIT_00s0598g00030.t01	LOCVIT_00s0598g00030.t01	734	34	1.08243	0	0.001	10.0801	Up	5.51e-06
VIT_05s0077g02050.t01	LOCVIT_05s0077g02050.t01	3486	161	1.07924	0	0.001	10.0758	Up	3.69e-26
VIT_10s0003g01860.t01	LOCVIT_10s0003g01860.t01	2418	111	1.07272	0	0.001	10.0671	Up	3.23e-18
VIT_18s0001g06080.t01	LOCVIT_18s0001g06080.t01	1460	67	1.07236	0	0.001	10.0666	Up	3.16e-11
VIT_18s0001g11210.t01	LOCVIT_18s0001g11210.t01	459	21	1.06912	0	0.001	10.0622	Up	0.000640214
VIT_12s0057g00310.t01	LOCVIT_12s0057g00310.t01	1731	79	1.06647	0	0.001	10.0586	Up	3.92e-13
VIT_19s0027g01690.t01	LOCVIT_19s0027g01690.t01	658	30	1.0654	0	0.001	10.0572	Up	2.38e-05
VIT_00s0335g00080.t01	LOCVIT_00s0335g00080.t01	1626	74	1.06348	0	0.001	10.0546	Up	2.44e-12
VIT_16s0039g02690.t01	LOCVIT_16s0039g02690.t01	1321	60	1.06137	0	0.001	10.0517	Up	4.08e-10
VIT_00s0253g00010.t01	LOCVIT_00s0253g00010.t01	686	31	1.05598	0	0.001	10.0444	Up	1.65e-05
VIT_19s0015g02420.t01	LOCVIT_19s0015g02420.t01	1041	47	1.05503	0	0.001	10.0431	Up	4.74e-08
VIT_16s0148g00040.t01	LOCVIT_16s0148g00040.t01	1800	81	1.05155	0	0.001	10.0383	Up	1.89e-13
VIT_08s0007g08850.t01	LOCVIT_08s0007g08850.t01	468	21	1.04856	0	0.001	10.0342	Up	0.000640214
VIT_08s0007g00560.t01	LOCVIT_08s0007g00560.t01	715	32	1.04583	0	0.001	10.0304	Up	1.15e-05
VIT_00s0347g00070.t01	LOCVIT_00s0347g00070.t01	3378	151	1.04457	0	0.001	10.0287	Up	1.43e-24
VIT_19s0014g03540.t01	LOCVIT_19s0014g03540.t01	470	21	1.04409	0	0.001	10.028	Up	0.000640214
VIT_12s0059g01790.t01	LOCVIT_12s0059g01790.t01	1210	54	1.04286	0	0.001	10.0263	Up	3.67e-09
VIT_14s0036g01160.t01	LOCVIT_14s0036g01160.t01	493	22	1.04278	0	0.001	10.0262	Up	0.000444094
VIT_19s0014g00110.t01	LOCVIT_19s0014g00110.t01	1166	52	1.04213	0	0.001	10.0253	Up	7.62e-09
VIT_07s0255g00090.t01	LOCVIT_07s0255g00090.t01	1597	71	1.0389	0	0.001	10.0208	Up	7.31e-12
VIT_07s0005g05320.t01	LOCVIT_07s0005g05320.t01	843	37	1.02563	0	0.001	10.0023	Up	1.84e-06
VIT_16s0098g00080.t01	LOCVIT_16s0098g00080.t01	754	33	1.02273	0	0.001	9.99821	Up	7.95e-06
VIT_06s0061g00640.t01	LOCVIT_06s0061g00640.t01	915	40	1.02154	0	0.001	9.99654	Up	6.14e-07
VIT_13s0019g01120.t01	LOCVIT_13s0019g01120.t01	1377	60	1.01821	0	0.001	9.99181	Up	4.08e-10
VIT_18s0001g11520.t01	LOCVIT_18s0001g11520.t01	1838	80	1.0171	0	0.001	9.99024	Up	2.72e-13
VIT_00s1008g00010.t01	LOCVIT_00s1008g00010.t01	782	34	1.01599	0	0.001	9.98867	Up	5.51e-06
VIT_19s0027g01210.t01	LOCVIT_19s0027g01210.t01	875	38	1.01483	0	0.001	9.98702	Up	1.28e-06
VIT_00s0258g00100.t01	LOCVIT_00s0258g00100.t01	2006	87	1.01346	0	0.001	9.98507	Up	2.1e-14
VIT_00s2365g00010.t01	LOCVIT_00s2365g00010.t01	738	32	1.01324	0	0.001	9.98476	Up	1.15e-05
VIT_13s0019g03100.t01	LOCVIT_13s0019g03100.t01	1735	75	1.01014	0	0.001	9.98033	Up	1.69e-12
VIT_04s0008g06330.t01	LOCVIT_04s0008g06330.t01	3414	2283	15.6265	1	0.0154991	9.97759	Up	0
VIT_06s0009g01350.t01	LOCVIT_06s0009g01350.t01	1887	81	1.00307	0	0.001	9.97021	Up	1.89e-13
VIT_11s0065g00240.t01	LOCVIT_11s0065g00240.t01	747	32	1.00103	0	0.001	9.96727	Up	1.15e-05
VIT_15s0107g00290.t01	LOCVIT_15s0107g00290.t01	2274	97	0.99678	0	0.001	9.96113	Up	5.42e-16
VIT_07s0129g00770.t01	LOCVIT_07s0129g00770.t01	895	38	0.992153	0	0.001	9.95442	Up	1.28e-06
VIT_11s0065g00300.t01	LOCVIT_11s0065g00300.t01	784	33	0.983595	0	0.001	9.94192	Up	7.95e-06
VIT_00s0256g00020.t01	LOCVIT_00s0256g00020.t01	690	29	0.982126	0	0.001	9.93976	Up	3.43e-05
VIT_18s0001g11870.t01	LOCVIT_18s0001g11870.t01	549	23	0.97898	0	0.001	9.93514	Up	0.000308052
VIT_15s0048g01080.t01	LOCVIT_15s0048g01080.t01	573	24	0.978757	0	0.001	9.93481	Up	0.000213686
VIT_19s0090g00040.t01	LOCVIT_19s0090g00040.t01	1893	79	0.975202	0	0.001	9.92956	Up	3.92e-13
VIT_13s0106g00690.t01	LOCVIT_13s0106g00690.t01	721	30	0.972309	0	0.001	9.92527	Up	2.38e-05
VIT_14s0036g00050.t01	LOCVIT_14s0036g00050.t01	723	30	0.969619	0	0.001	9.92127	Up	2.38e-05
VIT_13s0047g00870.t01	LOCVIT_13s0047g00870.t01	509	21	0.964095	0	0.001	9.91303	Up	0.000640214
VIT_02s0236g00150.t01	LOCVIT_02s0236g00150.t01	946	39	0.963367	0	0.001	9.91194	Up	8.85e-07
VIT_19s0085g00210.t01	LOCVIT_19s0085g00210.t01	1408	58	0.962595	0	0.001	9.91078	Up	8.49e-10
VIT_09s0018g00630.t01	LOCVIT_09s0018g00630.t01	2415	99	0.957936	0	0.001	9.90378	Up	2.61e-16
VIT_13s0019g02880.t01	LOCVIT_13s0019g02880.t01	1025	42	0.957511	0	0.001	9.90314	Up	2.95e-07
VIT_18s0041g00260.t01	LOCVIT_18s0041g00260.t01	513	21	0.956577	0	0.001	9.90174	Up	0.000640214
VIT_18s0001g07820.t01	LOCVIT_18s0001g07820.t01	979	40	0.954763	0	0.001	9.899	Up	6.14e-07
VIT_19s0014g00940.t01	LOCVIT_19s0014g00940.t01	1445	59	0.954119	0	0.001	9.89802	Up	5.89e-10
VIT_15s0048g01550.t01	LOCVIT_15s0048g01550.t01	663	27	0.951631	0	0.001	9.89426	Up	7.13e-05
VIT_19s0015g01490.t01	LOCVIT_19s0015g01490.t01	640	26	0.949318	0	0.001	9.89075	Up	0.000102819
VIT_15s0046g00800.t01	LOCVIT_15s0046g00800.t01	643	26	0.944889	0	0.001	9.884	Up	0.000102819
VIT_19s0093g00100.t01	LOCVIT_19s0093g00100.t01	520	21	0.9437	0	0.001	9.88219	Up	0.000640214
VIT_01s0011g03780.t01	LOCVIT_01s0011g03780.t01	894	36	0.940986	0	0.001	9.87803	Up	2.65e-06
VIT_16s0148g00260.t01	LOCVIT_16s0148g00260.t01	2064	83	0.939694	0	0.001	9.87605	Up	9.07e-14
VIT_12s0121g00280.t01	LOCVIT_12s0121g00280.t01	726	29	0.933425	0	0.001	9.86639	Up	3.43e-05
VIT_00s0144g00170.t01	LOCVIT_00s0144g00170.t01	1728	69	0.93309	0	0.001	9.86587	Up	1.52e-11
VIT_00s2562g00020.t01	LOCVIT_00s2562g00020.t01	802	32	0.932382	0	0.001	9.86478	Up	1.15e-05
VIT_05s0020g03680.t01	LOCVIT_05s0020g03680.t01	728	29	0.930861	0	0.001	9.86242	Up	3.43e-05
VIT_18s0041g00270.t01	LOCVIT_18s0041g00270.t01	3273	130	0.928144	0	0.001	9.85821	Up	3.1e-21
VIT_17s0000g06090.t01	LOCVIT_17s0000g06090.t01	2295	91	0.926567	0	0.001	9.85575	Up	4.86e-15
VIT_00s0259g00210.t01	LOCVIT_00s0259g00210.t01	709	28	0.922848	0	0.001	9.84995	Up	4.95e-05
VIT_05s0020g00320.t01	LOCVIT_05s0020g00320.t01	1125	44	0.913941	0	0.001	9.83596	Up	1.42e-07
VIT_04s0044g00770.t01	LOCVIT_04s0044g00770.t01	871	34	0.912177	0	0.001	9.83317	Up	5.51e-06
VIT_12s0059g01120.t01	LOCVIT_12s0059g01120.t01	974	38	0.911681	0	0.001	9.83239	Up	1.28e-06
VIT_04s0069g00330.t01	LOCVIT_04s0069g00330.t01	5283	206	0.911181	0	0.001	9.83159	Up	2.62e-33
VIT_13s0067g01520.t01	LOCVIT_13s0067g01520.t01	721	28	0.907488	0	0.001	9.82574	Up	4.95e-05
VIT_13s0158g00030.t01	LOCVIT_13s0158g00030.t01	1497	58	0.905366	0	0.001	9.82236	Up	8.49e-10
VIT_00s0286g00030.t01	LOCVIT_00s0286g00030.t01	909	35	0.899751	0	0.001	9.81338	Up	3.82e-06
VIT_07s0005g06240.t01	LOCVIT_07s0005g06240.t01	1509	58	0.898167	0	0.001	9.81084	Up	8.49e-10
VIT_13s0158g00250.t01	LOCVIT_13s0158g00250.t01	808	31	0.896538	0	0.001	9.80822	Up	1.65e-05
VIT_07s0031g01900.t01	LOCVIT_07s0031g01900.t01	1357	52	0.895451	0	0.001	9.80647	Up	7.62e-09
VIT_12s0034g00110.t01	LOCVIT_12s0034g00110.t01	1123	43	0.894761	0	0.001	9.80536	Up	2.05e-07
VIT_13s0084g00230.t01	LOCVIT_13s0084g00230.t01	1204	46	0.892791	0	0.001	9.80218	Up	6.84e-08
VIT_19s0015g02780.t01	LOCVIT_19s0015g02780.t01	1680	2018	28.0692	1	0.0314965	9.79958	Up	0
VIT_11s0037g00680.t01	LOCVIT_11s0037g00680.t01	976	37	0.88587	0	0.001	9.79095	Up	1.84e-06
VIT_14s0081g00160.t01	LOCVIT_14s0081g00160.t01	4579	173	0.882864	0	0.001	9.78605	Up	4.58e-28
VIT_04s0008g04170.t01	LOCVIT_04s0008g04170.t01	1088	41	0.880589	0	0.001	9.78232	Up	4.26e-07
VIT_00s1467g00010.t01	LOCVIT_00s1467g00010.t01	1115	42	0.880223	0	0.001	9.78173	Up	2.95e-07
VIT_17s0000g10110.t01	LOCVIT_17s0000g10110.t01	1359	51	0.876938	0	0.001	9.77633	Up	1.1e-08
VIT_05s0049g00810.t01	LOCVIT_05s0049g00810.t01	827	31	0.87594	0	0.001	9.77469	Up	1.65e-05
VIT_10s0003g04820.t01	LOCVIT_10s0003g04820.t01	641	24	0.874926	0	0.001	9.77302	Up	0.000213686
VIT_00s0269g00180.t01	LOCVIT_00s0269g00180.t01	1315	49	0.87074	0	0.001	9.7661	Up	2.28e-08
VIT_12s0035g02100.t01	LOCVIT_12s0035g02100.t01	735	27	0.85841	0	0.001	9.74552	Up	7.13e-05
VIT_03s0063g00630.t01	LOCVIT_03s0063g00630.t01	1092	40	0.855964	0	0.001	9.74141	Up	6.14e-07
VIT_08s0040g02170.t01	LOCVIT_08s0040g02170.t01	1754	64	0.852646	0	0.001	9.7358	Up	9.46e-11
VIT_05s0020g01690.t01	LOCVIT_05s0020g01690.t01	1543	56	0.848087	0	0.001	9.72807	Up	1.76e-09
VIT_00s0838g00010.t01	LOCVIT_00s0838g00010.t01	746	27	0.845752	0	0.001	9.72409	Up	7.13e-05
VIT_01s0150g00370.t01	LOCVIT_01s0150g00370.t01	915	33	0.842774	0	0.001	9.719	Up	7.95e-06
VIT_13s0067g03860.t01	LOCVIT_13s0067g03860.t01	1251	45	0.840569	0	0.001	9.71522	Up	9.86e-08
VIT_16s0148g00160.t01	LOCVIT_16s0148g00160.t01	1369	49	0.836394	0	0.001	9.70804	Up	2.28e-08
VIT_19s0027g00680.t01	LOCVIT_19s0027g00680.t01	699	25	0.835759	0	0.001	9.70694	Up	0.000148226
VIT_19s0014g04500.t01	LOCVIT_19s0014g04500.t01	1428	51	0.834565	0	0.001	9.70488	Up	1.1e-08
VIT_00s0663g00030.t01	LOCVIT_00s0663g00030.t01	813	29	0.833539	0	0.001	9.70311	Up	3.43e-05
VIT_05s0020g03210.t01	LOCVIT_05s0020g03210.t01	2371	84	0.827877	0	0.001	9.69327	Up	6.29e-14
VIT_13s0074g00680.t01	LOCVIT_13s0074g00680.t01	4440	157	0.826295	0	0.001	9.69051	Up	1.59e-25
VIT_02s0025g01870.t01	LOCVIT_02s0025g01870.t01	2434	86	0.82565	0	0.001	9.68939	Up	3.03e-14
VIT_10s0003g05370.t01	LOCVIT_10s0003g05370.t01	736	26	0.825494	0	0.001	9.68911	Up	0.000102819
VIT_13s0074g00690.t01	LOCVIT_13s0074g00690.t01	4321	5600	30.2846	3	0.0367374	9.68712	Up	0
VIT_07s0005g04040.t01	LOCVIT_07s0005g04040.t01	3666	129	0.822272	0	0.001	9.68347	Up	4.47e-21
VIT_07s0031g02980.t01	LOCVIT_07s0031g02980.t01	2304	81	0.821525	0	0.001	9.68216	Up	1.89e-13
VIT_14s0108g00050.t01	LOCVIT_14s0108g00050.t01	1224	43	0.820928	0	0.001	9.68111	Up	2.05e-07
VIT_18s0086g00430.t01	LOCVIT_18s0086g00430.t01	714	25	0.818201	0	0.001	9.67631	Up	0.000148226
VIT_15s0046g01850.t01	LOCVIT_15s0046g01850.t01	974	34	0.815715	0	0.001	9.67192	Up	5.51e-06
VIT_13s0019g05120.t01	LOCVIT_13s0019g05120.t01	1290	45	0.815157	0	0.001	9.67093	Up	9.86e-08
VIT_01s0010g00640.t01	LOCVIT_01s0010g00640.t01	1491	52	0.814974	0	0.001	9.67061	Up	7.62e-09
VIT_04s0023g02430.t01	LOCVIT_04s0023g02430.t01	1152	40	0.811383	0	0.001	9.66424	Up	6.14e-07
VIT_19s0015g02210.t01	LOCVIT_19s0015g02210.t01	753	26	0.806857	0	0.001	9.65617	Up	0.000102819
VIT_16s0013g01730.t01	LOCVIT_16s0013g01730.t01	1131	39	0.805787	0	0.001	9.65425	Up	8.85e-07
VIT_04s0008g03460.t01	LOCVIT_04s0008g03460.t01	1020	35	0.801837	0	0.001	9.64717	Up	3.82e-06
VIT_19s0015g02090.t01	LOCVIT_19s0015g02090.t01	1641	56	0.797439	0	0.001	9.63923	Up	1.76e-09
VIT_04s0210g00040.t01	LOCVIT_04s0210g00040.t01	1295	44	0.793965	0	0.001	9.63293	Up	1.42e-07
VIT_00s1380g00020.t01	LOCVIT_00s1380g00020.t01	1031	35	0.793282	0	0.001	9.63169	Up	3.82e-06
VIT_19s0027g00320.t01	LOCVIT_19s0027g00320.t01	798	27	0.790641	0	0.001	9.62688	Up	7.13e-05
VIT_12s0035g00440.t01	LOCVIT_12s0035g00440.t01	711	24	0.788787	0	0.001	9.62349	Up	0.000213686
VIT_15s0045g01230.t01	LOCVIT_15s0045g01230.t01	1097	37	0.788158	0	0.001	9.62234	Up	1.84e-06
VIT_04s0008g04670.t01	LOCVIT_04s0008g04670.t01	860	29	0.787985	0	0.001	9.62202	Up	3.43e-05
VIT_11s0016g00860.t01	LOCVIT_11s0016g00860.t01	1098	37	0.78744	0	0.001	9.62103	Up	1.84e-06
VIT_16s0013g00140.t01	LOCVIT_16s0013g00140.t01	1306	44	0.787277	0	0.001	9.62073	Up	1.42e-07
VIT_07s0095g00040.t01	LOCVIT_07s0095g00040.t01	2169	73	0.786469	0	0.001	9.61925	Up	3.52e-12
VIT_08s0056g01040.t01	LOCVIT_08s0056g01040.t01	1161	39	0.784966	0	0.001	9.61649	Up	8.85e-07
VIT_19s0027g00870.t01	LOCVIT_19s0027g00870.t01	834	28	0.784531	0	0.001	9.61569	Up	4.95e-05
VIT_14s0081g00140.t01	LOCVIT_14s0081g00140.t01	1016	34	0.781994	0	0.001	9.61101	Up	5.51e-06
VIT_14s0036g01170.t01	LOCVIT_14s0036g01170.t01	1524	51	0.781994	0	0.001	9.61101	Up	1.1e-08
VIT_11s0118g00090.t01	LOCVIT_11s0118g00090.t01	659	22	0.780109	0	0.001	9.60753	Up	0.000444094
VIT_13s0158g00040.t01	LOCVIT_13s0158g00040.t01	931	31	0.778091	0	0.001	9.60379	Up	1.65e-05
VIT_15s0046g00240.t01	LOCVIT_15s0046g00240.t01	812	27	0.777009	0	0.001	9.60179	Up	7.13e-05
VIT_16s0148g00240.t01	LOCVIT_16s0148g00240.t01	1266	42	0.775236	0	0.001	9.59849	Up	2.95e-07
VIT_00s0188g00190.t01	LOCVIT_00s0188g00190.t01	1087	36	0.773911	0	0.001	9.59602	Up	2.65e-06
VIT_15s0107g00210.t01	LOCVIT_15s0107g00210.t01	1277	42	0.768558	0	0.001	9.58601	Up	2.95e-07
VIT_07s0005g04680.t01	LOCVIT_07s0005g04680.t01	1285	42	0.763773	0	0.001	9.577	Up	2.95e-07
VIT_05s0049g01780.t01	LOCVIT_05s0049g01780.t01	1010	33	0.763503	0	0.001	9.57649	Up	7.95e-06
VIT_05s0124g00620.t01	LOCVIT_05s0124g00620.t01	678	22	0.758248	0	0.001	9.56653	Up	0.000444094
VIT_10s0003g03670.t01	LOCVIT_10s0003g03670.t01	680	22	0.756018	0	0.001	9.56228	Up	0.000444094
VIT_10s0003g05760.t01	LOCVIT_10s0003g05760.t01	714	23	0.752745	0	0.001	9.55602	Up	0.000308052
VIT_03s0091g01110.t01	LOCVIT_03s0091g01110.t01	966	31	0.749899	0	0.001	9.55055	Up	1.65e-05
VIT_02s0033g00410.t01	LOCVIT_02s0033g00410.t01	811	26	0.749153	0	0.001	9.54912	Up	0.000102819
VIT_01s0011g00440.t01	LOCVIT_01s0011g00440.t01	1155	37	0.74858	0	0.001	9.54801	Up	1.84e-06
VIT_02s0025g01830.t01	LOCVIT_02s0025g01830.t01	999	32	0.748519	0	0.001	9.54789	Up	1.15e-05
VIT_14s0006g01370.t01	LOCVIT_14s0006g01370.t01	1626	52	0.74731	0	0.001	9.54556	Up	7.62e-09
VIT_16s0039g02330.t01	LOCVIT_16s0039g02330.t01	691	22	0.743983	0	0.001	9.53913	Up	0.000444094
VIT_19s0140g00140.t01	LOCVIT_19s0140g00140.t01	1138	36	0.739228	0	0.001	9.52988	Up	2.65e-06
VIT_05s0077g00120.t01	LOCVIT_05s0077g00120.t01	980	31	0.739186	0	0.001	9.52979	Up	1.65e-05
VIT_00s0743g00030.t01	LOCVIT_00s0743g00030.t01	988	31	0.733201	0	0.001	9.51806	Up	1.65e-05
VIT_03s0038g04200.t01	LOCVIT_03s0038g04200.t01	963	30	0.72797	0	0.001	9.50773	Up	2.38e-05
VIT_07s0141g00200.t01	LOCVIT_07s0141g00200.t01	741	23	0.725317	0	0.001	9.50247	Up	0.000308052
VIT_06s0004g03090.t01	LOCVIT_06s0004g03090.t01	1031	32	0.725286	0	0.001	9.50241	Up	1.15e-05
VIT_07s0191g00110.t01	LOCVIT_07s0191g00110.t01	2097	65	0.724324	0	0.001	9.50049	Up	6.56e-11
VIT_08s0007g07800.t01	LOCVIT_08s0007g07800.t01	678	21	0.723782	0	0.001	9.49941	Up	0.000640214
VIT_07s0129g00810.t01	LOCVIT_07s0129g00810.t01	1071	33	0.720017	0	0.001	9.49189	Up	7.95e-06
VIT_02s0025g04290.t01	LOCVIT_02s0025g04290.t01	722	22	0.712039	0	0.001	9.47581	Up	0.000444094
VIT_10s0003g00870.t01	LOCVIT_10s0003g00870.t01	1149	35	0.711814	0	0.001	9.47536	Up	3.82e-06
VIT_02s0154g00490.t01	LOCVIT_02s0154g00490.t01	760	23	0.707184	0	0.001	9.46594	Up	0.000308052
VIT_01s0010g03230.t01	LOCVIT_01s0010g03230.t01	861	26	0.705648	0	0.001	9.46281	Up	0.000102819
VIT_04s0008g04420.t01	LOCVIT_04s0008g04420.t01	896	27	0.704164	0	0.001	9.45977	Up	7.13e-05
VIT_18s0001g13810.t01	LOCVIT_18s0001g13810.t01	1008	30	0.695471	0	0.001	9.44185	Up	2.38e-05
VIT_18s0001g14810.t01	LOCVIT_18s0001g14810.t01	1045	31	0.693208	0	0.001	9.43714	Up	1.65e-05
VIT_04s0044g00250.t01	LOCVIT_04s0044g00250.t01	1180	35	0.693113	0	0.001	9.43695	Up	3.82e-06
VIT_08s0007g08890.t01	LOCVIT_08s0007g08890.t01	709	21	0.692136	0	0.001	9.43491	Up	0.000640214
VIT_19s0090g01550.t01	LOCVIT_19s0090g01550.t01	1216	36	0.691811	0	0.001	9.43423	Up	2.65e-06
VIT_08s0040g01550.t01	LOCVIT_08s0040g01550.t01	1659	49	0.690189	0	0.001	9.43085	Up	2.28e-08
VIT_02s0025g04090.t01	LOCVIT_02s0025g04090.t01	2513	74	0.688109	0	0.001	9.42649	Up	2.44e-12
VIT_06s0004g07510.t01	LOCVIT_06s0004g07510.t01	887	26	0.684964	0	0.001	9.41989	Up	0.000102819
VIT_01s0010g01650.t01	LOCVIT_01s0010g01650.t01	1092	32	0.684771	0	0.001	9.41948	Up	1.15e-05
VIT_18s0041g01470.t01	LOCVIT_18s0041g01470.t01	2982	87	0.681757	0	0.001	9.41311	Up	2.1e-14
VIT_19s0014g05030.t01	LOCVIT_19s0014g05030.t01	932	27	0.676965	0	0.001	9.40294	Up	7.13e-05
VIT_18s0001g02280.t01	LOCVIT_18s0001g02280.t01	760	22	0.676437	0	0.001	9.40181	Up	0.000444094
VIT_05s0102g00200.t01	LOCVIT_05s0102g00200.t01	1318	38	0.673731	0	0.001	9.39603	Up	1.28e-06
VIT_05s0029g00740.t01	LOCVIT_05s0029g00740.t01	939	27	0.671918	0	0.001	9.39214	Up	7.13e-05
VIT_09s0096g00420.t01	LOCVIT_09s0096g00420.t01	2694	77	0.6679	0	0.001	9.38349	Up	8.14e-13
VIT_04s0008g05400.t01	LOCVIT_04s0008g05400.t01	1155	33	0.667652	0	0.001	9.38295	Up	7.95e-06
VIT_13s0019g03120.t01	LOCVIT_13s0019g03120.t01	807	23	0.665997	0	0.001	9.37937	Up	0.000308052
VIT_05s0020g03530.t01	LOCVIT_05s0020g03530.t01	1054	30	0.665118	0	0.001	9.37747	Up	2.38e-05
VIT_06s0080g01020.t01	LOCVIT_06s0080g01020.t01	984	28	0.664938	0	0.001	9.37708	Up	4.95e-05
VIT_19s0015g02590.t01	LOCVIT_19s0015g02590.t01	880	25	0.663859	0	0.001	9.37473	Up	0.000148226
VIT_18s0001g04630.t01	LOCVIT_18s0001g04630.t01	1409	40	0.663387	0	0.001	9.37371	Up	6.14e-07
VIT_18s0166g00090.t01	LOCVIT_18s0166g00090.t01	818	23	0.657041	0	0.001	9.35984	Up	0.000308052
VIT_12s0059g02340.t01	LOCVIT_12s0059g02340.t01	926	26	0.656116	0	0.001	9.35781	Up	0.000102819
VIT_00s0204g00120.t01	LOCVIT_00s0204g00120.t01	962	27	0.655854	0	0.001	9.35723	Up	7.13e-05
VIT_08s0056g00220.t01	LOCVIT_08s0056g00220.t01	897	25	0.651277	0	0.001	9.34713	Up	0.000148226
VIT_09s0054g00080.t01	LOCVIT_09s0054g00080.t01	3252	90	0.646711	0	0.001	9.33698	Up	7.01e-15
VIT_18s0001g01380.t01	LOCVIT_18s0001g01380.t01	1232	34	0.644891	0	0.001	9.33291	Up	5.51e-06
VIT_17s0000g01310.t01	LOCVIT_17s0000g01310.t01	766	21	0.640632	0	0.001	9.32335	Up	0.000640214
VIT_11s0016g01290.t01	LOCVIT_11s0016g01290.t01	1544	42	0.635653	0	0.001	9.3121	Up	2.95e-07
VIT_18s0001g09840.t01	LOCVIT_18s0001g09840.t01	2400	65	0.632878	0	0.001	9.30578	Up	6.56e-11
VIT_00s1045g00010.t01	LOCVIT_00s1045g00010.t01	1258	34	0.631563	0	0.001	9.30278	Up	5.51e-06
VIT_16s0098g00010.t01	LOCVIT_16s0098g00010.t01	1592	43	0.631166	0	0.001	9.30188	Up	2.05e-07
VIT_10s0003g03470.t01	LOCVIT_10s0003g03470.t01	889	24	0.630852	0	0.001	9.30116	Up	0.000213686
VIT_07s0191g00100.t01	LOCVIT_07s0191g00100.t01	891	24	0.629436	0	0.001	9.29792	Up	0.000213686
VIT_09s0054g01570.t01	LOCVIT_09s0054g01570.t01	1485	40	0.629436	0	0.001	9.29792	Up	6.14e-07
VIT_06s0004g03860.t01	LOCVIT_06s0004g03860.t01	933	25	0.626147	0	0.001	9.29036	Up	0.000148226
VIT_18s0075g00420.t01	LOCVIT_18s0075g00420.t01	1198	32	0.624182	0	0.001	9.28582	Up	1.15e-05
VIT_16s0022g01240.t01	LOCVIT_16s0022g01240.t01	3558	95	0.62393	0	0.001	9.28524	Up	1.13e-15
VIT_04s0008g02240.t01	LOCVIT_04s0008g02240.t01	1134	30	0.618196	0	0.001	9.27192	Up	2.38e-05
VIT_09s0054g01180.t01	LOCVIT_09s0054g01180.t01	1932	51	0.616852	0	0.001	9.26878	Up	1.1e-08
VIT_03s0063g01140.t01	LOCVIT_03s0063g01140.t01	911	24	0.615618	0	0.001	9.26589	Up	0.000213686
VIT_00s0203g00220.t01	LOCVIT_00s0203g00220.t01	2331	61	0.611513	0	0.001	9.25624	Up	2.83e-10
VIT_06s0004g02310.t01	LOCVIT_06s0004g02310.t01	803	21	0.611114	0	0.001	9.2553	Up	0.000640214
VIT_07s0151g00840.t01	LOCVIT_07s0151g00840.t01	1266	33	0.609114	0	0.001	9.25057	Up	7.95e-06
VIT_04s0069g00390.t01	LOCVIT_04s0069g00390.t01	2499	65	0.607806	0	0.001	9.24747	Up	6.56e-11
VIT_04s0008g05700.t01	LOCVIT_04s0008g05700.t01	1694	44	0.606956	0	0.001	9.24545	Up	1.42e-07
VIT_00s0388g00090.t01	LOCVIT_00s0388g00090.t01	1079	28	0.606394	0	0.001	9.24411	Up	4.95e-05
VIT_13s0106g00340.t01	LOCVIT_13s0106g00340.t01	1003	26	0.605746	0	0.001	9.24257	Up	0.000102819
VIT_16s0148g00180.t01	LOCVIT_16s0148g00180.t01	1631	42	0.601746	0	0.001	9.23301	Up	2.95e-07
VIT_00s0424g00030.t01	LOCVIT_00s0424g00030.t01	1128	29	0.600768	0	0.001	9.23067	Up	3.43e-05
VIT_16s0039g01180.t01	LOCVIT_16s0039g01180.t01	1014	26	0.599175	0	0.001	9.22683	Up	0.000102819
VIT_02s0025g04790.t01	LOCVIT_02s0025g04790.t01	1953	50	0.598255	0	0.001	9.22462	Up	1.58e-08
VIT_00s0540g00010.t01	LOCVIT_00s0540g00010.t01	1303	33	0.591817	0	0.001	9.20901	Up	7.95e-06
VIT_08s0007g06250.t01	LOCVIT_08s0007g06250.t01	2217	56	0.590256	0	0.001	9.2052	Up	1.76e-09
VIT_14s0066g01710.t01	LOCVIT_14s0066g01710.t01	1426	36	0.589931	0	0.001	9.2044	Up	2.65e-06
VIT_07s0005g04670.t01	LOCVIT_07s0005g04670.t01	1039	26	0.584758	0	0.001	9.1917	Up	0.000102819
VIT_11s0016g03340.t01	LOCVIT_11s0016g03340.t01	2089	52	0.581679	0	0.001	9.18408	Up	7.62e-09
VIT_09s0070g00300.t01	LOCVIT_09s0070g00300.t01	1531	38	0.579998	0	0.001	9.1799	Up	1.28e-06
VIT_10s0003g00800.t01	LOCVIT_10s0003g00800.t01	2177	54	0.579634	0	0.001	9.179	Up	3.67e-09
VIT_07s0095g00580.t01	LOCVIT_07s0095g00580.t01	1095	27	0.576193	0	0.001	9.17041	Up	7.13e-05
VIT_16s0148g00140.t01	LOCVIT_16s0148g00140.t01	1299	32	0.575651	0	0.001	9.16905	Up	1.15e-05
VIT_04s0008g02910.t01	LOCVIT_04s0008g02910.t01	2720	66	0.567013	0	0.001	9.14724	Up	4.55e-11
VIT_15s0045g00250.t01	LOCVIT_15s0045g00250.t01	1282	31	0.565057	0	0.001	9.14225	Up	1.65e-05
VIT_07s0005g05900.t01	LOCVIT_07s0005g05900.t01	912	22	0.563697	0	0.001	9.13878	Up	0.000444094
VIT_12s0034g01280.t01	LOCVIT_12s0034g01280.t01	967	23	0.555801	0	0.001	9.11843	Up	0.000308052
VIT_16s0115g00120.t01	LOCVIT_16s0115g00120.t01	888	21	0.552617	0	0.001	9.11014	Up	0.000640214
VIT_09s0002g01310.t01	LOCVIT_09s0002g01310.t01	3224	76	0.550854	0	0.001	9.10553	Up	1.17e-12
VIT_18s0075g00400.t01	LOCVIT_18s0075g00400.t01	1155	27	0.546261	0	0.001	9.09345	Up	7.13e-05
VIT_11s0016g00520.t01	LOCVIT_11s0016g00520.t01	1033	24	0.542912	0	0.001	9.08457	Up	0.000213686
VIT_19s0027g01630.t01	LOCVIT_19s0027g01630.t01	1464	34	0.542695	0	0.001	9.084	Up	5.51e-06
VIT_03s0038g01460.t01	LOCVIT_03s0038g01460.t01	1250	29	0.542133	0	0.001	9.0825	Up	3.43e-05
VIT_04s0008g04840.t01	LOCVIT_04s0008g04840.t01	3363	78	0.541983	0	0.001	9.0821	Up	5.65e-13
VIT_05s0020g01450.t01	LOCVIT_05s0020g01450.t01	921	21	0.532817	0	0.001	9.0575	Up	0.000640214
VIT_18s0001g13580.t01	LOCVIT_18s0001g13580.t01	2993	68	0.530909	0	0.001	9.05232	Up	2.19e-11
VIT_10s0116g01530.t01	LOCVIT_10s0116g01530.t01	1239	28	0.528086	0	0.001	9.04463	Up	4.95e-05
VIT_18s0001g05240.t01	LOCVIT_18s0001g05240.t01	1686	38	0.526677	0	0.001	9.04077	Up	1.28e-06
VIT_00s1944g00010.t01	LOCVIT_00s1944g00010.t01	1637	36	0.513892	0	0.001	9.00532	Up	2.65e-06
VIT_00s1278g00010.t01	LOCVIT_00s1278g00010.t01	955	21	0.513847	0	0.001	9.0052	Up	0.000640214
VIT_05s0049g01410.t01	LOCVIT_05s0049g01410.t01	2867	63	0.513489	0	0.001	9.00419	Up	1.36e-10
VIT_16s0050g02740.t01	LOCVIT_16s0050g02740.t01	1639	36	0.513265	0	0.001	9.00356	Up	2.65e-06
VIT_19s0014g04210.t01	LOCVIT_19s0014g04210.t01	1779	39	0.512279	0	0.001	9.00079	Up	8.85e-07
VIT_03s0017g00900.t01	LOCVIT_03s0017g00900.t01	1740	38	0.510332	0	0.001	8.99529	Up	1.28e-06
VIT_10s0071g00440.t01	LOCVIT_10s0071g00440.t01	3305	72	0.509072	0	0.001	8.99173	Up	5.07e-12
VIT_12s0035g00040.t01	LOCVIT_12s0035g00040.t01	1013	22	0.507495	0	0.001	8.98725	Up	0.000444094
VIT_16s0050g01190.t01	LOCVIT_16s0050g01190.t01	1015	22	0.506495	0	0.001	8.9844	Up	0.000444094
VIT_08s0007g03820.t01	LOCVIT_08s0007g03820.t01	1680	36	0.500739	0	0.001	8.96792	Up	2.65e-06
VIT_14s0030g01490.t01	LOCVIT_14s0030g01490.t01	1494	32	0.500516	0	0.001	8.96727	Up	1.15e-05
VIT_09s0096g00760.t01	LOCVIT_09s0096g00760.t01	2812	60	0.498602	0	0.001	8.96175	Up	4.08e-10
VIT_19s0014g04040.t01	LOCVIT_19s0014g04040.t01	2532	54	0.498366	0	0.001	8.96106	Up	3.67e-09
VIT_00s0276g00060.t01	LOCVIT_00s0276g00060.t01	985	21	0.498197	0	0.001	8.96057	Up	0.000640214
VIT_12s0028g03520.t01	LOCVIT_12s0028g03520.t01	2427	51	0.491042	0	0.001	8.9397	Up	1.1e-08
VIT_18s0041g01680.t01	LOCVIT_18s0041g01680.t01	1239	26	0.490366	0	0.001	8.93771	Up	0.000102819
VIT_16s0050g01880.t01	LOCVIT_16s0050g01880.t01	2574	54	0.490234	0	0.001	8.93733	Up	3.67e-09
VIT_16s0039g02300.t01	LOCVIT_16s0039g02300.t01	1244	26	0.488395	0	0.001	8.9319	Up	0.000102819
VIT_03s0017g02190.t01	LOCVIT_03s0017g02190.t01	1053	22	0.488217	0	0.001	8.93138	Up	0.000444094
VIT_18s0001g07610.t01	LOCVIT_18s0001g07610.t01	3075	64	0.486355	0	0.001	8.92586	Up	9.46e-11
VIT_12s0035g00180.t01	LOCVIT_12s0035g00180.t01	1650	34	0.481519	0	0.001	8.91145	Up	5.51e-06
VIT_14s0108g00120.t01	LOCVIT_14s0108g00120.t01	1509	31	0.480055	0	0.001	8.90705	Up	1.65e-05
VIT_16s0148g00020.t01	LOCVIT_16s0148g00020.t01	2148	44	0.47867	0	0.001	8.90289	Up	1.42e-07
VIT_12s0034g02580.t01	LOCVIT_12s0034g02580.t01	1467	30	0.47787	0	0.001	8.90047	Up	2.38e-05
VIT_13s0067g02980.t01	LOCVIT_13s0067g02980.t01	1476	30	0.474956	0	0.001	8.89165	Up	2.38e-05
VIT_18s0072g01230.t01	LOCVIT_18s0072g01230.t01	1281	26	0.474288	0	0.001	8.88962	Up	0.000102819
VIT_13s0084g00220.t01	LOCVIT_13s0084g00220.t01	1933	39	0.471467	0	0.001	8.88101	Up	8.85e-07
VIT_11s0016g01060.t01	LOCVIT_11s0016g01060.t01	1551	31	0.467055	0	0.001	8.86745	Up	1.65e-05
VIT_14s0036g00990.t01	LOCVIT_14s0036g00990.t01	1619	32	0.461872	0	0.001	8.85135	Up	1.15e-05
VIT_18s0001g08450.t01	LOCVIT_18s0001g08450.t01	1168	23	0.460154	0	0.001	8.84597	Up	0.000308052
VIT_13s0106g00010.t01	LOCVIT_13s0106g00010.t01	1125	22	0.456971	0	0.001	8.83596	Up	0.000444094
VIT_04s0023g01500.t01	LOCVIT_04s0023g01500.t01	1592	31	0.455027	0	0.001	8.82981	Up	1.65e-05
VIT_00s1045g00030.t01	LOCVIT_00s1045g00030.t01	1131	22	0.454546	0	0.001	8.82828	Up	0.000444094
VIT_02s0025g00680.t01	LOCVIT_02s0025g00680.t01	2471	48	0.453928	0	0.001	8.82632	Up	3.29e-08
VIT_00s0762g00040.t01	LOCVIT_00s0762g00040.t01	1391	27	0.453581	0	0.001	8.82522	Up	7.13e-05
VIT_05s0020g00250.t01	LOCVIT_05s0020g00250.t01	2016	39	0.452056	0	0.001	8.82036	Up	8.85e-07
VIT_09s0054g01120.t01	LOCVIT_09s0054g01120.t01	2139	41	0.447911	0	0.001	8.80707	Up	4.26e-07
VIT_09s0002g03720.t01	LOCVIT_09s0002g03720.t01	1363	26	0.445754	0	0.001	8.80011	Up	0.000102819
VIT_05s0020g03290.t01	LOCVIT_05s0020g03290.t01	1110	21	0.442094	0	0.001	8.78821	Up	0.000640214
VIT_11s0016g05440.t01	LOCVIT_11s0016g05440.t01	2439	46	0.440722	0	0.001	8.78372	Up	6.84e-08
VIT_16s0050g00980.t01	LOCVIT_16s0050g00980.t01	2496	47	0.440019	0	0.001	8.78142	Up	4.74e-08
VIT_13s0047g01010.t01	LOCVIT_13s0047g01010.t01	2793	52	0.435061	0	0.001	8.76508	Up	7.62e-09
VIT_14s0068g02290.t01	LOCVIT_14s0068g02290.t01	2746	51	0.433998	0	0.001	8.76155	Up	1.1e-08
VIT_03s0017g00490.t01	LOCVIT_03s0017g00490.t01	1400	26	0.433974	0	0.001	8.76146	Up	0.000102819
VIT_18s0089g00310.t01	LOCVIT_18s0089g00310.t01	2103	39	0.433355	0	0.001	8.7594	Up	8.85e-07
VIT_00s0294g00090.t01	LOCVIT_00s0294g00090.t01	1321	24	0.424548	0	0.001	8.72978	Up	0.000213686
VIT_13s0064g00130.t01	LOCVIT_13s0064g00130.t01	1788	32	0.418216	0	0.001	8.7081	Up	1.15e-05
VIT_19s0015g01580.t01	LOCVIT_19s0015g01580.t01	1680	30	0.417283	0	0.001	8.70488	Up	2.38e-05
VIT_05s0020g03860.t01	LOCVIT_05s0020g03860.t01	1189	3766	74.0145	4	0.178012	8.69969	Up	0
VIT_19s0015g00850.t01	LOCVIT_19s0015g00850.t01	2136	38	0.41572	0	0.001	8.69947	Up	1.28e-06
VIT_08s0058g01000.t01	LOCVIT_08s0058g01000.t01	1688	30	0.415305	0	0.001	8.69803	Up	2.38e-05
VIT_02s0241g00010.t01	LOCVIT_02s0241g00010.t01	1596	28	0.409962	0	0.001	8.67935	Up	4.95e-05
VIT_03s0038g04580.t01	LOCVIT_03s0038g04580.t01	1718	30	0.408053	0	0.001	8.67261	Up	2.38e-05
VIT_07s0197g00230.t01	LOCVIT_07s0197g00230.t01	1436	25	0.406821	0	0.001	8.66825	Up	0.000148226
VIT_09s0002g03950.t01	LOCVIT_09s0002g03950.t01	1437	25	0.406538	0	0.001	8.66725	Up	0.000148226
VIT_12s0035g01770.t01	LOCVIT_12s0035g01770.t01	1389	24	0.403764	0	0.001	8.65737	Up	0.000213686
VIT_03s0063g01500.t01	LOCVIT_03s0063g01500.t01	1922	33	0.401216	0	0.001	8.64824	Up	7.95e-06
VIT_10s0003g02450.t01	LOCVIT_10s0003g02450.t01	1233	21	0.397992	0	0.001	8.6366	Up	0.000640214
VIT_19s0176g00050.t01	LOCVIT_19s0176g00050.t01	1527	26	0.39788	0	0.001	8.63619	Up	0.000102819
VIT_15s0045g00640.t01	LOCVIT_15s0045g00640.t01	1452	24	0.386245	0	0.001	8.59337	Up	0.000213686
VIT_13s0019g00660.t01	LOCVIT_13s0019g00660.t01	1461	24	0.383866	0	0.001	8.58446	Up	0.000213686
VIT_01s0010g03430.t01	LOCVIT_01s0010g03430.t01	1347	22	0.381657	0	0.001	8.57613	Up	0.000444094
VIT_04s0008g05550.t01	LOCVIT_04s0008g05550.t01	1969	31	0.367904	0	0.001	8.52318	Up	1.65e-05
VIT_06s0004g01560.t01	LOCVIT_06s0004g01560.t01	7003	109	0.363714	0	0.001	8.50666	Up	6.72e-18
VIT_10s0071g00390.t01	LOCVIT_10s0071g00390.t01	1478	23	0.36364	0	0.001	8.50637	Up	0.000308052
VIT_19s0014g00840.t01	LOCVIT_19s0014g00840.t01	1545	24	0.362995	0	0.001	8.50381	Up	0.000213686
VIT_14s0066g02680.t01	LOCVIT_14s0066g02680.t01	2393	37	0.361308	0	0.001	8.49708	Up	1.84e-06
VIT_16s0148g00010.t01	LOCVIT_16s0148g00010.t01	1756	27	0.3593	0	0.001	8.48905	Up	7.13e-05
VIT_16s0098g01060.t01	LOCVIT_16s0098g01060.t01	854	25823	706.589	32	1.98273	8.47724	Up	0
VIT_16s0022g02450.t01	LOCVIT_16s0022g02450.t01	3261	49	0.351126	0	0.001	8.45585	Up	2.28e-08
VIT_07s0141g00760.t01	LOCVIT_07s0141g00760.t01	1607	24	0.34899	0	0.001	8.44704	Up	0.000213686
VIT_13s0019g04250.t01	LOCVIT_13s0019g04250.t01	2949	44	0.348655	0	0.001	8.44566	Up	1.42e-07
VIT_13s0067g02010.t01	LOCVIT_13s0067g02010.t01	1677	25	0.348358	0	0.001	8.44442	Up	0.000148226
VIT_19s0015g00280.t01	LOCVIT_19s0015g00280.t01	1423	21	0.344852	0	0.001	8.42983	Up	0.000640214
VIT_19s0085g00280.t01	LOCVIT_19s0085g00280.t01	1695	25	0.344658	0	0.001	8.42902	Up	0.000148226
VIT_15s0046g02530.t01	LOCVIT_15s0046g02530.t01	1515	22	0.339335	0	0.001	8.40657	Up	0.000444094
VIT_09s0054g01360.t01	LOCVIT_09s0054g01360.t01	1663	24	0.337239	0	0.001	8.39763	Up	0.000213686
VIT_13s0067g03610.t01	LOCVIT_13s0067g03610.t01	2234	32	0.334723	0	0.001	8.38682	Up	1.15e-05
VIT_16s0013g00080.t01	LOCVIT_16s0013g00080.t01	1893	27	0.333297	0	0.001	8.38066	Up	7.13e-05
VIT_09s0002g07610.t01	LOCVIT_09s0002g07610.t01	2526	36	0.333033	0	0.001	8.37952	Up	2.65e-06
VIT_18s0041g01440.t01	LOCVIT_18s0041g01440.t01	1764	25	0.331177	0	0.001	8.37146	Up	0.000148226
VIT_16s0100g00420.t01	LOCVIT_16s0100g00420.t01	1779	25	0.328384	0	0.001	8.35924	Up	0.000148226
VIT_17s0000g02830.t01	LOCVIT_17s0000g02830.t01	2225	31	0.325574	0	0.001	8.34684	Up	1.65e-05
VIT_09s0002g04940.t01	LOCVIT_09s0002g04940.t01	2238	31	0.323683	0	0.001	8.33844	Up	1.65e-05
VIT_19s0014g04080.t01	LOCVIT_19s0014g04080.t01	2331	32	0.320794	0	0.001	8.3255	Up	1.15e-05
VIT_05s0049g00050.t01	LOCVIT_05s0049g00050.t01	1843	25	0.316981	0	0.001	8.30825	Up	0.000148226
VIT_09s0002g01590.t01	LOCVIT_09s0002g01590.t01	1496	715	11.1684	1	0.0353704	8.30267	Up	8.08e-112
VIT_13s0064g00140.t01	LOCVIT_13s0064g00140.t01	3300	44	0.311571	0	0.001	8.28342	Up	1.42e-07
VIT_00s0238g00130.t01	LOCVIT_00s0238g00130.t01	3477	45	0.302431	0	0.001	8.24046	Up	9.86e-08
VIT_07s0005g04100.t01	LOCVIT_07s0005g04100.t01	3495	45	0.300873	0	0.001	8.23301	Up	9.86e-08
VIT_19s0014g01620.t01	LOCVIT_19s0014g01620.t01	1819	23	0.29547	0	0.001	8.20687	Up	0.000308052
VIT_00s0304g00060.t01	LOCVIT_00s0304g00060.t01	2142	27	0.294552	0	0.001	8.20238	Up	7.13e-05
VIT_09s0070g00560.t01	LOCVIT_09s0070g00560.t01	2859	36	0.294243	0	0.001	8.20087	Up	2.65e-06
VIT_05s0102g00510.t01	LOCVIT_05s0102g00510.t01	1839	23	0.292257	0	0.001	8.19109	Up	0.000308052
VIT_00s0125g00410.t01	LOCVIT_00s0125g00410.t01	3693	46	0.29107	0	0.001	8.18522	Up	6.84e-08
VIT_05s0020g03280.t01	LOCVIT_05s0020g03280.t01	2030	25	0.287781	0	0.001	8.16883	Up	0.000148226
VIT_06s0004g07230.t01	LOCVIT_06s0004g07230.t01	1664	8096	113.693	13	0.413391	8.10343	Up	0
VIT_00s0265g00070.t01	LOCVIT_00s0265g00070.t01	3160	1204	8.90344	2	0.0334899	8.05449	Up	5.28e-187
VIT_16s0022g01510.t01	LOCVIT_16s0022g01510.t01	2826	32	0.264604	0	0.001	8.04769	Up	1.15e-05
VIT_15s0021g01660.t01	LOCVIT_15s0021g01660.t01	2877	32	0.259913	0	0.001	8.02189	Up	1.15e-05
VIT_12s0057g00780.t01	LOCVIT_12s0057g00780.t01	1895	21	0.258957	0	0.001	8.01657	Up	0.000640214
VIT_03s0038g04550.t01	LOCVIT_03s0038g04550.t01	1257	586	10.8938	1	0.0420955	8.01563	Up	2.06e-91
VIT_11s0052g00270.t01	LOCVIT_11s0052g00270.t01	3141	34	0.252947	0	0.001	7.98269	Up	5.51e-06
VIT_15s0048g00970.t01	LOCVIT_15s0048g00970.t01	2135	23	0.251738	0	0.001	7.97578	Up	0.000308052
VIT_18s0001g11620.t01	LOCVIT_18s0001g11620.t01	2152	23	0.249749	0	0.001	7.96434	Up	0.000308052
VIT_09s0054g00100.t01	LOCVIT_09s0054g00100.t01	4035	40	0.231651	0	0.001	7.85581	Up	6.14e-07
VIT_18s0075g00580.t01	LOCVIT_18s0075g00580.t01	2124	21	0.231038	0	0.001	7.85198	Up	0.000640214
VIT_00s0454g00010.t01	LOCVIT_00s0454g00010.t01	2251	22	0.228384	0	0.001	7.83532	Up	0.000444094
VIT_19s0014g03420.t01	LOCVIT_19s0014g03420.t01	1408	6	0.225486	0	0.001	7.8169	Up	0.000506298
VIT_05s0102g01030.t01	LOCVIT_05s0102g01030.t01	2739	26	0.221819	0	0.001	7.79324	Up	0.000102819
VIT_16s0050g01920.t01	LOCVIT_16s0050g01920.t01	2241	21	0.218976	0	0.001	7.77463	Up	0.000640214
VIT_07s0104g00420.t01	LOCVIT_07s0104g00420.t01	1136	11728	241.248	24	1.1179	7.75358	Up	0
VIT_18s0001g06120.t01	LOCVIT_18s0001g06120.t01	1559	478	7.16473	1	0.033941	7.72174	Up	2.41e-74
VIT_05s0029g01430.t01	LOCVIT_05s0029g01430.t01	2438	22	0.210866	0	0.001	7.72018	Up	0.000444094
VIT_09s0018g00670.t01	LOCVIT_09s0018g00670.t01	2376	21	0.206534	0	0.001	7.69023	Up	0.000640214
VIT_07s0151g01040.t01	LOCVIT_07s0151g01040.t01	2541	22	0.202319	0	0.001	7.66049	Up	0.000444094
VIT_14s0068g01160.t01	LOCVIT_14s0068g01160.t01	693	10993	370.682	24	1.83252	7.66021	Up	0
VIT_12s0034g00850.t01	LOCVIT_12s0034g00850.t01	3324	28	0.196841	0	0.001	7.62089	Up	4.95e-05
VIT_06s0080g00040.t01	LOCVIT_06s0080g00040.t01	5382	45	0.195383	0	0.001	7.61016	Up	9.86e-08
VIT_12s0034g01660.t01	LOCVIT_12s0034g01660.t01	2769	22	0.18566	0	0.001	7.53652	Up	0.000444094
VIT_13s0047g00950.t01	LOCVIT_13s0047g00950.t01	4311	34	0.184297	0	0.001	7.52589	Up	5.51e-06
VIT_11s0052g01420.t01	LOCVIT_11s0052g01420.t01	2919	23	0.184125	0	0.001	7.52454	Up	0.000308052
VIT_19s0027g01780.t01	LOCVIT_19s0027g01780.t01	2913	22	0.176482	0	0.001	7.46338	Up	0.000444094
VIT_13s0019g05070.t01	LOCVIT_13s0019g05070.t01	2122	10029	110.441	26	0.648335	7.41232	Up	0
VIT_03s0017g00710.t01	LOCVIT_03s0017g00710.t01	1242	1878	35.334	5	0.21302	7.37392	Up	3.54e-287
VIT_19s0015g02910.t01	LOCVIT_19s0015g02910.t01	1688	6378	88.2938	17	0.532903	7.3723	Up	0
VIT_05s0102g01100.t01	LOCVIT_05s0102g01100.t01	3117	22	0.164932	0	0.001	7.36572	Up	0.000444094
VIT_18s0001g14390.t01	LOCVIT_18s0001g14390.t01	5540	1108	4.67356	3	0.0286538	7.34965	Up	9.04e-170
VIT_16s0098g00430.t01	LOCVIT_16s0098g00430.t01	3030	21	0.161955	0	0.001	7.33945	Up	0.000640214
VIT_07s0005g01350.t01	LOCVIT_07s0005g01350.t01	774	10505	317.156	29	1.98257	7.32168	Up	0
VIT_11s0016g04590.t01	LOCVIT_11s0016g04590.t01	4536	31	0.159701	0	0.001	7.31923	Up	1.65e-05
VIT_08s0007g07730.t01	LOCVIT_08s0007g07730.t01	1749	2842	37.971	8	0.242031	7.29356	Up	0
VIT_03s0097g00460.t01	LOCVIT_03s0097g00460.t01	1631	2830	40.5463	8	0.259542	7.28746	Up	0
VIT_15s0048g01690.t01	LOCVIT_15s0048g01690.t01	1548	350	5.28342	1	0.0341822	7.27208	Up	3.8e-54
VIT_05s0049g01140.t01	LOCVIT_05s0049g01140.t01	3186	21	0.154025	0	0.001	7.26702	Up	0.000640214
VIT_05s0062g01010.t01	LOCVIT_05s0062g01010.t01	1116	690	14.4478	2	0.0948281	7.25132	Up	7.77e-106
VIT_19s0014g01760.t01	LOCVIT_19s0014g01760.t01	3348	21	0.146572	0	0.001	7.19547	Up	0.000640214
VIT_13s0019g02180.t01	LOCVIT_13s0019g02180.t01	1097	1659	35.3393	5	0.241176	7.19504	Up	1.17e-252
VIT_18s0001g13780.t01	LOCVIT_18s0001g13780.t01	1412	311	5.14688	1	0.0374746	7.10164	Up	5.3e-48
VIT_00s0256g00100.t01	LOCVIT_00s0256g00100.t01	258	303	27.4436	1	0.205093	7.06405	Up	9.64e-47
VIT_12s0028g01950.t01	LOCVIT_12s0028g01950.t01	4035	23	0.133199	0	0.001	7.05744	Up	0.000308052
VIT_00s1308g00020.t01	LOCVIT_00s1308g00020.t01	309	291	22.0066	1	0.171243	7.00575	Up	7.47e-45
VIT_18s0001g11470.t01	LOCVIT_18s0001g11470.t01	1941	14416	173.555	50	1.36306	6.9924	Up	0
VIT_18s0122g00320.t01	LOCVIT_18s0122g00320.t01	990	2634	62.1726	10	0.534486	6.86198	Up	0
VIT_15s0046g01560.t01	LOCVIT_15s0046g01560.t01	4073	365080	2094.56	1501	19.5001	6.74702	Up	0
VIT_02s0012g01380.t01	LOCVIT_02s0012g01380.t01	653	950	33.9961	4	0.324129	6.71265	Up	5.25e-143
VIT_01s0127g00070.t01	LOCVIT_01s0127g00070.t01	1563	236	3.52835	1	0.0338542	6.70351	Up	3.31e-36
VIT_15s0046g03550.t01	LOCVIT_15s0046g03550.t01	914	472	12.0674	2	0.115786	6.70351	Up	1.56e-71
VIT_10s0116g00780.t01	LOCVIT_10s0116g00780.t01	1967	450	5.34597	2	0.0538018	6.63465	Up	4.43e-68
VIT_17s0000g08920.t01	LOCVIT_17s0000g08920.t01	1186	880	17.3387	4	0.178462	6.60223	Up	5.1e-132
VIT_19s0015g02520.t01	LOCVIT_19s0015g02520.t01	1649	3744	53.0559	18	0.577595	6.52131	Up	0
VIT_07s0185g00040.t01	LOCVIT_07s0185g00040.t01	915	411	10.4964	2	0.115659	6.50387	Up	5.81e-62
VIT_18s0041g00370.t01	LOCVIT_18s0041g00370.t01	506	20608	951.708	101	10.5619	6.49358	Up	0
VIT_07s0130g00430.t01	LOCVIT_07s0130g00430.t01	548	203	8.65633	1	0.0965586	6.48621	Up	4.99e-31
VIT_09s0002g06790.t01	LOCVIT_09s0002g06790.t01	900	2023	52.5257	10	0.587934	6.48122	Up	1.48e-300
VIT_19s0014g04150.t01	LOCVIT_19s0014g04150.t01	1966	1189	14.1324	6	0.161488	6.45144	Up	6.24e-177
VIT_19s0093g00050.t01	LOCVIT_19s0093g00050.t01	3210	395	2.87548	2	0.0329683	6.44658	Up	1.87e-59
VIT_00s0125g00090.t01	LOCVIT_00s0125g00090.t01	3315	394	2.77735	2	0.031924	6.44292	Up	2.68e-59
VIT_14s0128g00310.t01	LOCVIT_14s0128g00310.t01	894	196	5.12315	1	0.059188	6.43558	Up	6.24e-30
VIT_18s0089g01340.t01	LOCVIT_18s0089g01340.t01	1078	388	8.41068	2	0.0981709	6.42078	Up	2.33e-58
VIT_14s0030g00420.t01	LOCVIT_14s0030g00420.t01	2577	2434	22.0711	13	0.266932	6.36954	Up	0
VIT_06s0004g07240.t01	LOCVIT_06s0004g07240.t01	1486	371	5.83409	2	0.0712168	6.35615	Up	1.07e-55
VIT_05s0102g00450.t01	LOCVIT_05s0102g00450.t01	1063	1012	50.3754	29	0.637504	6.30414	Up	0
VIT_12s0034g01480.t01	LOCVIT_12s0034g01480.t01	2791	356	2.98063	2	0.0379177	6.2966	Up	2.38e-53
VIT_15s0046g00490.t01	LOCVIT_15s0046g00490.t01	1733	15444	208.247	87	2.65639	6.29269	Up	0
VIT_03s0132g00210.t01	LOCVIT_03s0132g00210.t01	519	177	7.96937	1	0.101954	6.28848	Up	5.89e-27
VIT_00s0540g00020.t01	LOCVIT_00s0540g00020.t01	3857	347	2.10232	2	0.027438	6.25966	Up	6.1e-52
VIT_19s0014g04540.t01	LOCVIT_19s0014g04540.t01	2544	1201	11.0317	7	0.145597	6.24354	Up	4.36e-177
VIT_02s0087g00930.t01	LOCVIT_02s0087g00930.t01	1934	6268	75.734	37	1.01232	6.22521	Up	0
VIT_02s0012g00640.t01	LOCVIT_02s0012g00640.t01	438	66	7.97336	2	0.106702	6.22352	Up	8.6e-32
VIT_04s0008g04000.t01	LOCVIT_04s0008g04000.t01	587	168	6.68789	1	0.0901433	6.21319	Up	1.51e-25
VIT_16s0148g00320.t01	LOCVIT_16s0148g00320.t01	1728	335	4.53022	2	0.0612432	6.20889	Up	4.58e-50
VIT_04s0023g00130.t01	LOCVIT_04s0023g00130.t01	1799	1325	17.2109	8	0.235304	6.19265	Up	8.87e-195
VIT_00s0347g00060.t01	LOCVIT_00s0347g00060.t01	2358	331	3.28022	2	0.0448805	6.19156	Up	1.93e-49
VIT_18s0001g00370.t01	LOCVIT_18s0001g00370.t01	2450	820	7.82107	5	0.107988	6.17842	Up	6.64e-121
VIT_02s0012g00170.t01	LOCVIT_02s0012g00170.t01	1908	55493	679.639	343	9.51233	6.15882	Up	0
VIT_09s0054g00230.t01	LOCVIT_09s0054g00230.t01	1533	483	7.36246	3	0.10355	6.15179	Up	1.46e-71
VIT_18s0089g00560.t01	LOCVIT_18s0089g00560.t01	579	161	6.49779	1	0.0913888	6.15179	Up	1.87e-24
VIT_15s0046g00070.t01	LOCVIT_15s0046g00070.t01	446	94	11.1523	3	0.157183	6.14876	Up	1.59e-44
VIT_18s0001g14330.t01	LOCVIT_18s0001g14330.t01	908	318	8.18388	2	0.116551	6.13375	Up	2.07e-47
VIT_00s0174g00070.t01	LOCVIT_00s0174g00070.t01	2074	6980	78.6439	44	1.12257	6.13045	Up	0
VIT_12s0134g00240.t01	LOCVIT_12s0134g00240.t01	567	6372	594.654	3321	136.869	6.11926	Up	0
VIT_14s0108g00590.t01	LOCVIT_14s0108g00590.t01	2122	939	10.3404	6	0.149616	6.11089	Up	7.88e-138
VIT_17s0000g07790.t01	LOCVIT_17s0000g07790.t01	1496	6825	106.608	44	1.5563	6.09805	Up	0
VIT_17s0000g06400.t01	LOCVIT_17s0000g06400.t01	1612	306	4.43583	2	0.0656502	6.07826	Up	1.55e-45
VIT_13s0067g02880.t01	LOCVIT_13s0067g02880.t01	1008	305	7.07062	2	0.104988	6.07354	Up	2.22e-45
VIT_18s0001g06380.t01	LOCVIT_18s0001g06380.t01	2790	302	2.52942	2	0.0379312	6.05928	Up	6.52e-45
VIT_18s0075g00480.t01	LOCVIT_18s0075g00480.t01	3552	2685	17.664	18	0.268146	6.04165	Up	0
VIT_02s0012g00650.t01	LOCVIT_02s0012g00650.t01	406	58	7.55916	2	0.115112	6.03711	Up	8.67e-28
VIT_19s0014g04600.t01	LOCVIT_19s0014g04600.t01	2793	588	4.91954	4	0.075781	6.02054	Up	2.5e-86
VIT_09s0002g00670.t01	LOCVIT_09s0002g00670.t01	431	146	7.91578	1	0.122771	6.0107	Up	4.1e-22
VIT_18s0001g15660.t01	LOCVIT_18s0001g15660.t01	903	2596	67.1793	18	1.05477	5.99302	Up	0
VIT_05s0020g04820.t01	LOCVIT_05s0020g04820.t01	1783	704	9.22655	5	0.148385	5.95837	Up	8.33e-103
VIT_01s0127g00470.t01	LOCVIT_01s0127g00470.t01	1366	286965	4909.04	2040	79.0225	5.95703	Up	0
VIT_06s0004g04310.t01	LOCVIT_06s0004g04310.t01	1140	281	5.75996	2	0.0928317	5.9553	Up	1.23e-41
VIT_06s0061g00180.t01	LOCVIT_06s0061g00180.t01	2942	830	6.59255	6	0.107915	5.93288	Up	7.8e-121
VIT_15s0048g01670.t01	LOCVIT_15s0048g01670.t01	1953	1104	13.2095	8	0.21675	5.9294	Up	2.65e-160
VIT_10s0116g00170.t01	LOCVIT_10s0116g00170.t01	1749	688	9.19214	5	0.15127	5.92521	Up	2.59e-100
VIT_04s0023g00880.t01	LOCVIT_04s0023g00880.t01	1056	274	6.06324	2	0.100216	5.9189	Up	1.51e-40
VIT_03s0017g01490.t01	LOCVIT_03s0017g01490.t01	1752	546	7.28244	4	0.120808	5.91363	Up	8.74e-80
VIT_16s0148g00030.t01	LOCVIT_16s0148g00030.t01	1882	272	3.37728	2	0.0562318	5.90833	Up	3.09e-40
VIT_08s0007g08650.t01	LOCVIT_08s0007g08650.t01	612	271	10.3475	2	0.172922	5.90302	Up	4.43e-40
VIT_11s0118g00360.t01	LOCVIT_11s0118g00360.t01	1237	1218	23.0089	9	0.384985	5.90124	Up	1.89e-176
VIT_13s0067g01830.t01	LOCVIT_13s0067g01830.t01	798	797	23.3385	6	0.39785	5.87434	Up	1.07e-115
VIT_09s0002g00540.t01	LOCVIT_09s0002g00540.t01	1738	793	10.6621	6	0.182672	5.86709	Up	4.48e-115
VIT_00s0762g00030.t01	LOCVIT_00s0762g00030.t01	1719	264	3.58878	2	0.0615638	5.86527	Up	5.44e-39
VIT_02s0033g01270.t01	LOCVIT_02s0033g01270.t01	1311	254	4.5274	2	0.0807233	5.80956	Up	1.96e-37
VIT_17s0000g05320.t01	LOCVIT_17s0000g05320.t01	2178	1013	10.8685	8	0.194358	5.80529	Up	3.82e-146
VIT_05s0077g00840.t01	LOCVIT_05s0077g00840.t01	1235	252	4.76817	2	0.0856908	5.79815	Up	4e-37
VIT_00s0201g00070.t01	LOCVIT_00s0201g00070.t01	2061	628	7.12033	5	0.12837	5.79356	Up	5.59e-91
VIT_18s0117g00370.t01	LOCVIT_18s0117g00370.t01	2978	752	5.90081	6	0.10661	5.7905	Up	1.07e-108
VIT_10s0003g01810.t01	LOCVIT_10s0003g01810.t01	398	125	7.33914	1	0.13295	5.78666	Up	7.65e-19
VIT_03s0038g03740.t01	LOCVIT_03s0038g03740.t01	2229	246	2.57895	2	0.0474779	5.76339	Up	3.43e-36
VIT_11s0052g00070.t01	LOCVIT_11s0052g00070.t01	3637	614	3.94497	5	0.0727441	5.76104	Up	8.37e-89
VIT_05s0077g00430.t01	LOCVIT_05s0077g00430.t01	1193	3423	67.0478	28	1.24191	5.75456	Up	0
VIT_02s0033g01320.t01	LOCVIT_02s0033g01320.t01	1426	594	9.73386	5	0.185533	5.71326	Up	1.07e-85
VIT_07s0151g00320.t01	LOCVIT_07s0151g00320.t01	2631	452	4.01454	4	0.0804471	5.64105	Up	3.54e-65
VIT_11s0016g00390.t01	LOCVIT_11s0016g00390.t01	990	226	5.33447	2	0.106897	5.64105	Up	4.36e-33
VIT_08s0007g02100.t01	LOCVIT_08s0007g02100.t01	1492	226	3.53963	2	0.0709304	5.64105	Up	4.36e-33
VIT_11s0016g05010.t01	LOCVIT_11s0016g05010.t01	1453	222	3.57031	2	0.0728343	5.61529	Up	1.82e-32
VIT_10s0071g00320.t01	LOCVIT_10s0071g00320.t01	1046	438	9.785	4	0.202348	5.59566	Up	5.24e-63
VIT_19s0177g00030.t01	LOCVIT_19s0177g00030.t01	1287	109	1.97909	1	0.0411143	5.58906	Up	2.33e-16
VIT_17s0000g06500.t01	LOCVIT_17s0000g06500.t01	1606	108	1.57144	1	0.0329478	5.57576	Up	3.33e-16
VIT_11s0016g05430.t01	LOCVIT_11s0016g05430.t01	1129	9935	205.633	93	4.35873	5.56002	Up	0
VIT_02s0012g00660.t01	LOCVIT_02s0012g00660.t01	597	250	22.1583	12	0.469705	5.55995	Up	4.87e-111
VIT_06s0004g07880.t01	LOCVIT_06s0004g07880.t01	808	106	3.06558	1	0.0654877	5.54879	Up	6.8e-16
VIT_09s0018g00240.t01	LOCVIT_09s0018g00240.t01	1355	824	32.178	40	0.689825	5.5437	Up	0
VIT_14s0060g01320.t01	LOCVIT_14s0060g01320.t01	660	210	7.43522	2	0.160346	5.53512	Up	1.32e-30
VIT_07s0197g00150.t01	LOCVIT_07s0197g00150.t01	1092	104	2.22551	1	0.0484561	5.52131	Up	1.39e-15
VIT_05s0165g00100.t01	LOCVIT_05s0165g00100.t01	2110	1652	18.2956	16	0.401244	5.51087	Up	5.22e-233
VIT_01s0010g02290.t01	LOCVIT_01s0010g02290.t01	810	18987	547.759	185	12.0853	5.50221	Up	0
VIT_05s0051g00230.t01	LOCVIT_05s0051g00230.t01	3561	301	1.97521	3	0.044578	5.46953	Up	2.93e-43
VIT_12s0028g02280.t01	LOCVIT_12s0028g02280.t01	740	200	6.31563	2	0.143011	5.46473	Up	4.64e-29
VIT_14s0068g02070.t01	LOCVIT_14s0068g02070.t01	1320	4997	88.4614	50	2.00432	5.46386	Up	0
VIT_07s0129g00300.t01	LOCVIT_07s0129g00300.t01	1591	599	8.79782	6	0.19955	5.46232	Up	5.56e-85
VIT_01s0010g02970.t01	LOCVIT_01s0010g02970.t01	616	38	3.26418	2	0.0758695	5.42706	Up	7.39e-18
VIT_00s0286g00020.t01	LOCVIT_00s0286g00020.t01	1299	97	1.74494	1	0.0407345	5.42078	Up	1.68e-14
VIT_19s0014g04160.t01	LOCVIT_19s0014g04160.t01	1179	193	3.82527	2	0.089761	5.41333	Up	5.6e-28
VIT_10s0116g01660.t01	LOCVIT_10s0116g01660.t01	1432	10293	167.964	107	3.95378	5.40878	Up	0
VIT_19s0015g02410.t01	LOCVIT_19s0015g02410.t01	2899	379	3.05499	4	0.0730101	5.38693	Up	6.97e-54
VIT_13s0064g00290.t01	LOCVIT_13s0064g00290.t01	772	189	5.72088	2	0.137083	5.38311	Up	2.32e-27
VIT_09s0002g00760.t01	LOCVIT_09s0002g00760.t01	1787	189	2.47147	2	0.0592211	5.38311	Up	2.32e-27
VIT_03s0017g00830.t01	LOCVIT_03s0017g00830.t01	1737	1875	25.2243	20	0.609258	5.37162	Up	1.44e-261
VIT_13s0019g03060.t01	LOCVIT_13s0019g03060.t01	1464	187	2.98482	2	0.072287	5.36777	Up	4.72e-27
VIT_16s0098g01170.t01	LOCVIT_16s0098g01170.t01	894	3830	100.11	41	2.42671	5.36645	Up	0
VIT_06s0004g01520.t01	LOCVIT_06s0004g01520.t01	1839	186	2.36347	2	0.0575466	5.36003	Up	6.74e-27
VIT_06s0004g06830.t01	LOCVIT_06s0004g06830.t01	1981	1465	17.2811	16	0.427373	5.33756	Up	3.93e-204
VIT_17s0000g01750.t01	LOCVIT_17s0000g01750.t01	1689	1626	22.4962	18	0.563916	5.31806	Up	4.55e-226
VIT_13s0019g01640.t01	LOCVIT_13s0019g01640.t01	953	90	2.20682	1	0.0555237	5.31272	Up	2.02e-13
VIT_19s0014g04240.t01	LOCVIT_19s0014g04240.t01	3204	178	1.29821	2	0.03303	5.2966	Up	1.15e-25
VIT_17s0000g07030.t01	LOCVIT_17s0000g07030.t01	845	178	4.92245	2	0.12524	5.2966	Up	1.15e-25
VIT_00s0921g00020.t01	LOCVIT_00s0921g00020.t01	288	89	7.22131	1	0.183729	5.2966	Up	2.89e-13
VIT_18s0041g00390.t01	LOCVIT_18s0041g00390.t01	496	12573	592.346	142	15.1488	5.28917	Up	0
VIT_05s0062g01100.t01	LOCVIT_05s0062g01100.t01	3876	701	4.22622	8	0.109214	5.27414	Up	7.52e-98
VIT_08s0058g00650.t01	LOCVIT_08s0058g00650.t01	1289	350	6.34503	4	0.164202	5.27208	Up	2.06e-49
VIT_17s0053g00070.t01	LOCVIT_17s0053g00070.t01	2127	1225	13.4582	14	0.348283	5.27208	Up	5.06e-170
VIT_00s0414g00020.t01	LOCVIT_00s0414g00020.t01	2013	685	7.95179	8	0.210289	5.24083	Up	2.18e-95
VIT_16s0100g00280.t01	LOCVIT_16s0100g00280.t01	1464	170	2.71348	2	0.072287	5.23026	Up	1.97e-24
VIT_00s0226g00110.t01	LOCVIT_00s0226g00110.t01	755	170	5.26163	2	0.14017	5.23026	Up	1.97e-24
VIT_02s0025g01750.t01	LOCVIT_02s0025g01750.t01	2368	2924	28.8545	35	0.782092	5.20532	Up	0
VIT_13s0074g00700.t01	LOCVIT_13s0074g00700.t01	4565	4905	25.1083	59	0.683884	5.19827	Up	0
VIT_00s1613g00010.t01	LOCVIT_00s1613g00010.t01	397	80	4.70888	1	0.133285	5.1428	Up	7.01e-12
VIT_04s0023g03590.t01	LOCVIT_04s0023g03590.t01	944	160	3.96065	2	0.112106	5.1428	Up	6.78e-23
VIT_01s0011g01940.t01	LOCVIT_01s0011g01940.t01	4090	1918	10.9583	24	0.310498	5.1413	Up	1.65e-262
VIT_15s0046g00480.t01	LOCVIT_15s0046g00480.t01	1798	159	2.06645	2	0.0588588	5.13375	Up	9.66e-23
VIT_12s0057g00860.t01	LOCVIT_12s0057g00860.t01	2595	159	1.43179	2	0.0407816	5.13375	Up	9.66e-23
VIT_02s0025g04390.t01	LOCVIT_02s0025g04390.t01	2064	159	1.80014	2	0.0512733	5.13375	Up	9.66e-23
VIT_06s0004g06530.t01	LOCVIT_06s0004g06530.t01	1005	950	22.089	12	0.63181	5.12769	Up	1.5e-130
VIT_12s0034g01470.t01	LOCVIT_12s0034g01470.t01	2310	315	3.18652	4	0.0916261	5.12008	Up	4.94e-44
VIT_13s0106g00080.t01	LOCVIT_13s0106g00080.t01	2253	784	8.13155	10	0.234861	5.11365	Up	7.9e-108
VIT_09s0002g06130.t01	LOCVIT_09s0002g06130.t01	1013	156	3.5986	2	0.10447	5.10627	Up	2.79e-22
VIT_03s0063g01230.t01	LOCVIT_03s0063g01230.t01	1506	543	8.42545	7	0.245949	5.09832	Up	5.91e-75
VIT_08s0007g08810.t01	LOCVIT_08s0007g08810.t01	1911	155	1.89535	2	0.0553784	5.097	Up	3.97e-22
VIT_00s0160g00130.t01	LOCVIT_00s0160g00130.t01	907	155	3.9934	2	0.116679	5.097	Up	3.97e-22
VIT_13s0106g00060.t01	LOCVIT_13s0106g00060.t01	1266	3440	63.4955	45	1.88083	5.07721	Up	0
VIT_19s0093g00060.t01	LOCVIT_19s0093g00060.t01	1010	610	14.1132	8	0.419122	5.07354	Up	7.15e-84
VIT_08s0007g08980.t01	LOCVIT_08s0007g08980.t01	719	152	4.94007	2	0.147188	5.0688	Up	1.15e-21
VIT_19s0014g02270.t01	LOCVIT_19s0014g02270.t01	836	152	4.24869	2	0.126589	5.0688	Up	1.15e-21
VIT_17s0000g09000.t01	LOCVIT_17s0000g09000.t01	723	303	9.79315	4	0.292747	5.06405	Up	3.42e-42
VIT_17s0000g04220.t01	LOCVIT_17s0000g04220.t01	1644	10763	152.985	143	4.60262	5.05479	Up	0
VIT_14s0060g02100.t01	LOCVIT_14s0060g02100.t01	1174	224	4.4586	3	0.135215	5.04326	Up	2.1e-31
VIT_05s0102g00410.t01	LOCVIT_05s0102g00410.t01	589	297	11.7831	4	0.359349	5.03519	Up	2.84e-41
VIT_13s0074g00090.t01	LOCVIT_13s0074g00090.t01	2276	1550	15.9139	21	0.488223	5.02661	Up	3.21e-210
VIT_05s0077g02010.t01	LOCVIT_05s0077g02010.t01	999	587	13.7306	8	0.423736	5.01809	Up	2.38e-80
VIT_02s0025g04890.t01	LOCVIT_02s0025g04890.t01	856	73	1.99282	1	0.0618155	5.0107	Up	8.32e-11
VIT_00s0194g00260.t01	LOCVIT_00s0194g00260.t01	2130	2476	27.1637	34	0.844638	5.0072	Up	0
VIT_04s0008g05160.t01	LOCVIT_04s0008g05160.t01	1332	507	8.89451	7	0.278077	4.99936	Up	1.93e-69
VIT_13s0067g02090.t01	LOCVIT_13s0067g02090.t01	2762	8244	69.7481	114	2.184	4.99711	Up	0
VIT_02s0087g00910.t01	LOCVIT_02s0087g00910.t01	1896	62558	771.015	872	24.336	4.98559	Up	0
VIT_09s0002g02680.t01	LOCVIT_09s0002g02680.t01	2767	7509	63.4149	105	2.00794	4.98103	Up	0
VIT_14s0068g00480.t01	LOCVIT_14s0068g00480.t01	420	71	3.95027	1	0.125986	4.97062	Up	1.69e-10
VIT_01s0127g00480.t01	LOCVIT_01s0127g00480.t01	1290	71	1.28614	1	0.0410187	4.97062	Up	1.69e-10
VIT_18s0001g15700.t01	LOCVIT_18s0001g15700.t01	948	71	1.75012	1	0.0558166	4.97062	Up	1.69e-10
VIT_16s0039g01770.t01	LOCVIT_16s0039g01770.t01	603	284	11.0057	4	0.351006	4.97062	Up	2.76e-39
VIT_18s0001g13790.t01	LOCVIT_18s0001g13790.t01	1763	1548	20.5181	22	0.660301	4.95763	Up	1.42e-208
VIT_19s0014g03790.t01	LOCVIT_19s0014g03790.t01	1845	1052	13.3241	15	0.430196	4.9529	Up	4.06e-142
VIT_18s0001g15220.t01	LOCVIT_18s0001g15220.t01	1235	701	13.2638	10	0.428454	4.95221	Up	4e-95
VIT_16s0022g01650.t01	LOCVIT_16s0022g01650.t01	2066	4624	52.3005	66	1.69038	4.9514	Up	0
VIT_06s0004g00810.t01	LOCVIT_06s0004g00810.t01	1622	2731	39.345	39	1.27229	4.95068	Up	0
VIT_03s0063g01990.t01	LOCVIT_03s0063g01990.t01	1746	70	0.936854	1	0.0303059	4.95015	Up	2.4e-10
VIT_13s0019g05100.t01	LOCVIT_13s0019g05100.t01	1263	276	5.10651	4	0.167582	4.9294	Up	4.61e-38
VIT_00s0324g00060.t01	LOCVIT_00s0324g00060.t01	1481	137	2.16164	2	0.0714572	4.9189	Up	2.26e-19
VIT_13s0139g00300.t01	LOCVIT_13s0139g00300.t01	1057	68	1.50332	1	0.0500606	4.90833	Up	4.85e-10
VIT_05s0077g01400.t01	LOCVIT_05s0077g01400.t01	2305	540	5.47446	8	0.18365	4.89769	Up	3.6e-73
VIT_15s0048g02620.t01	LOCVIT_15s0048g02620.t01	1754	468	6.23497	7	0.211174	4.88388	Up	1.74e-63
VIT_06s0080g00150.t01	LOCVIT_06s0080g00150.t01	2985	1069	8.36858	16	0.283627	4.88292	Up	2.14e-143
VIT_14s0060g00870.t01	LOCVIT_14s0060g00870.t01	1824	267	3.42062	4	0.11604	4.88157	Up	1.09e-36
VIT_19s0014g04620.t01	LOCVIT_19s0014g04620.t01	1689	534	7.38805	8	0.250629	4.88157	Up	2.96e-72
VIT_18s0001g01350.t01	LOCVIT_18s0001g01350.t01	934	266	6.65508	4	0.226613	4.87615	Up	1.55e-36
VIT_13s0047g01040.t01	LOCVIT_13s0047g01040.t01	894	66	1.72514	1	0.059188	4.86527	Up	9.79e-10
VIT_15s0021g00970.t01	LOCVIT_15s0021g00970.t01	1448	132	2.13022	2	0.0730858	4.86527	Up	1.31e-18
VIT_03s0038g00660.t01	LOCVIT_03s0038g00660.t01	917	2634	67.122	40	2.30814	4.86198	Up	0
VIT_08s0058g01390.t01	LOCVIT_08s0058g01390.t01	1175	3641	163.966	2285	45.443	4.85127	Up	0
VIT_06s0004g05670.t01	LOCVIT_06s0004g05670.t01	1329	1110	19.5171	17	0.676854	4.84975	Up	2.42e-148
VIT_00s1864g00010.t01	LOCVIT_00s1864g00010.t01	1549	651	9.82082	10	0.341602	4.84546	Up	1.69e-87
VIT_04s0023g00970.t01	LOCVIT_04s0023g00970.t01	739	65	2.05536	1	0.0716023	4.84324	Up	1.39e-09
VIT_16s0039g00490.t01	LOCVIT_16s0039g00490.t01	3565	1290	8.45568	20	0.296853	4.8321	Up	7.37e-172
VIT_19s0135g00200.t01	LOCVIT_19s0135g00200.t01	296	510	40.2621	8	1.43011	4.81522	Up	1.34e-68
VIT_09s0002g01830.t01	LOCVIT_09s0002g01830.t01	2696	255	2.21024	4	0.0785076	4.81522	Up	7.33e-35
VIT_18s0001g13330.t01	LOCVIT_18s0001g13330.t01	2009	1652	19.2154	26	0.684802	4.81043	Up	3.46e-219
VIT_19s0014g01940.t01	LOCVIT_19s0014g01940.t01	1667	2840	39.8108	45	1.42839	4.80069	Up	0
VIT_13s0156g00330.t01	LOCVIT_13s0156g00330.t01	1415	378	6.24243	6	0.224371	4.79815	Up	4.66e-51
VIT_16s0050g00110.t01	LOCVIT_16s0050g00110.t01	4832	1888	9.13047	30	0.328523	4.79662	Up	6.37e-250
VIT_00s0415g00020.t01	LOCVIT_00s0415g00020.t01	996	251	5.88888	4	0.212506	4.79241	Up	2.98e-34
VIT_16s0050g01550.t01	LOCVIT_16s0050g01550.t01	1005	188	4.37129	3	0.157953	4.7905	Up	6.57e-26
VIT_16s0050g02720.t01	LOCVIT_16s0050g02720.t01	1911	125	1.52851	2	0.0553784	4.78666	Up	1.53e-17
VIT_00s0388g00020.t01	LOCVIT_00s0388g00020.t01	1094	125	2.67	2	0.0967351	4.78666	Up	1.53e-17
VIT_18s0001g14770.t01	LOCVIT_18s0001g14770.t01	2206	309	3.27319	5	0.119932	4.77041	Up	8e-42
VIT_19s0027g00990.t01	LOCVIT_19s0027g00990.t01	562	247	10.2702	4	0.376613	4.76924	Up	1.21e-33
VIT_07s0141g00640.t01	LOCVIT_07s0141g00640.t01	1376	740	12.567	12	0.46146	4.76729	Up	1.76e-98
VIT_06s0061g00970.t01	LOCVIT_06s0061g00970.t01	2103	5910	65.6699	96	2.41548	4.76485	Up	0
VIT_17s0000g06100.t01	LOCVIT_17s0000g06100.t01	2271	123	1.26563	2	0.0465998	4.76339	Up	3.08e-17
VIT_14s0060g02340.t01	LOCVIT_14s0060g02340.t01	2032	736	8.46394	12	0.312485	4.75947	Up	7.14e-98
VIT_18s0117g00040.t01	LOCVIT_18s0117g00040.t01	226	122	12.6145	2	0.468266	4.75161	Up	4.37e-17
VIT_11s0016g00070.t01	LOCVIT_11s0016g00070.t01	617	121	4.58267	2	0.171521	4.73973	Up	6.19e-17
VIT_16s0100g00740.t01	LOCVIT_16s0100g00740.t01	772	3145	95.1966	52	3.56416	4.73928	Up	0
VIT_16s0098g00240.t01	LOCVIT_16s0098g00240.t01	1494	423	6.61619	7	0.247924	4.73803	Up	1.22e-56
VIT_18s0166g00010.t01	LOCVIT_18s0166g00010.t01	2219	965	10.1622	16	0.381535	4.73526	Up	1.4e-127
VIT_13s0084g00570.t01	LOCVIT_13s0084g00570.t01	3718	1443	9.06933	24	0.341565	4.73076	Up	5.41e-190
VIT_18s0001g03380.t01	LOCVIT_18s0001g03380.t01	439	60	3.19378	1	0.120533	4.72776	Up	8.04e-09
VIT_01s0026g02710.t01	LOCVIT_01s0026g02710.t01	980	359	8.56025	6	0.323964	4.72375	Up	3.58e-48
VIT_07s0031g01320.t01	LOCVIT_07s0031g01320.t01	1388	777	13.0813	13	0.495593	4.7222	Up	7.79e-103
VIT_14s0108g00450.t01	LOCVIT_14s0108g00450.t01	605	119	4.59632	2	0.174923	4.71569	Up	1.25e-16
VIT_07s0031g01110.t01	LOCVIT_07s0031g01110.t01	300	119	9.26924	2	0.352761	4.71569	Up	1.25e-16
VIT_08s0007g01180.t01	LOCVIT_08s0007g01180.t01	2290	828	8.44915	14	0.323492	4.707	Up	2.58e-109
VIT_19s0014g04810.t01	LOCVIT_19s0014g04810.t01	1730	59	0.796937	1	0.0305862	4.70351	Up	1.14e-08
VIT_02s0025g00420.t01	LOCVIT_02s0025g00420.t01	1152	23	1.05644	2	0.0405691	4.70269	Up	1.51e-10
VIT_05s0077g01820.t01	LOCVIT_05s0077g01820.t01	1395	294	4.92483	5	0.189656	4.69862	Up	1.51e-39
VIT_18s0001g01070.t01	LOCVIT_18s0001g01070.t01	2208	349	3.69356	6	0.143788	4.68299	Up	1.18e-46
VIT_03s0091g00670.t01	LOCVIT_03s0091g00670.t01	649	288	10.3697	5	0.407659	4.66887	Up	1.23e-38
VIT_06s0004g04590.t01	LOCVIT_06s0004g04590.t01	1312	345	6.14474	6	0.241985	4.66636	Up	4.75e-46
VIT_17s0000g01460.t01	LOCVIT_17s0000g01460.t01	1508	1602	24.8244	28	0.98249	4.65917	Up	4.55e-209
VIT_19s0014g04530.t01	LOCVIT_19s0014g04530.t01	2686	2113	18.3828	37	0.728899	4.65649	Up	3.41e-275
VIT_18s0001g10480.t01	LOCVIT_18s0001g10480.t01	1366	1881	32.1778	33	1.27831	4.65376	Up	4.56e-245
VIT_11s0016g04660.t01	LOCVIT_11s0016g04660.t01	1989	285	3.34833	5	0.133017	4.65376	Up	3.5e-38
VIT_06s0009g01770.t01	LOCVIT_06s0009g01770.t01	1128	57	1.18082	1	0.0469097	4.65376	Up	2.3e-08
VIT_07s0005g02770.t01	LOCVIT_07s0005g02770.t01	451	454	23.5233	8	0.938609	4.64742	Up	4.21e-60
VIT_12s0057g00640.t01	LOCVIT_12s0057g00640.t01	1922	227	2.75988	4	0.110123	4.64742	Up	1.31e-30
VIT_08s0007g00900.t01	LOCVIT_08s0007g00900.t01	789	170	5.03489	3	0.201194	4.6453	Up	3.54e-23
VIT_00s0317g00150.t01	LOCVIT_00s0317g00150.t01	1032	113	2.55869	2	0.102547	4.64105	Up	1.01e-15
VIT_06s0004g08250.t01	LOCVIT_06s0004g08250.t01	3526	1236	8.19133	22	0.33015	4.6329	Up	3.86e-161
VIT_05s0020g02710.t01	LOCVIT_05s0020g02710.t01	812	449	12.9214	8	0.521321	4.63144	Up	2.4e-59
VIT_02s0025g00860.t01	LOCVIT_02s0025g00860.t01	1077	112	2.43008	2	0.098262	4.62823	Up	1.44e-15
VIT_03s0091g00610.t01	LOCVIT_03s0091g00610.t01	907	334	8.60513	6	0.350038	4.61961	Up	2.19e-44
VIT_17s0000g09900.t01	LOCVIT_17s0000g09900.t01	963	111	2.69349	2	0.109894	4.61529	Up	2.03e-15
VIT_13s0074g00660.t01	LOCVIT_13s0074g00660.t01	4502	6298	32.69	114	1.33989	4.60866	Up	0
VIT_16s0013g00370.t01	LOCVIT_16s0013g00370.t01	328	55	3.91838	1	0.161323	4.60223	Up	4.62e-08
VIT_03s0063g01310.t01	LOCVIT_03s0063g01310.t01	1802	2801	36.3226	51	1.49757	4.60017	Up	0
VIT_00s0291g00070.t01	LOCVIT_00s0291g00070.t01	2385	383	3.75257	7	0.155303	4.59472	Up	1.39e-50
VIT_03s0038g03840.t01	LOCVIT_03s0038g03840.t01	916	963	24.5668	18	1.0398	4.56234	Up	8.38e-125
VIT_12s0028g00920.t01	LOCVIT_12s0028g00920.t01	808	588	17.0053	11	0.720365	4.56111	Up	1.06e-76
VIT_01s0011g04700.t01	LOCVIT_01s0011g04700.t01	765	1173	35.8307	22	1.52171	4.55743	Up	1.26e-151
VIT_13s0064g00240.t01	LOCVIT_13s0064g00240.t01	219	53	5.65523	1	0.241617	4.54879	Up	9.27e-08
VIT_05s0020g04420.t01	LOCVIT_05s0020g04420.t01	687	103	7.93326	10	0.340143	4.5437	Up	1.34e-41
VIT_17s0000g06000.t01	LOCVIT_17s0000g06000.t01	1405	421	7.00203	8	0.30129	4.53855	Up	4.06e-55
VIT_14s0060g00950.t01	LOCVIT_14s0060g00950.t01	1503	314	4.8819	6	0.211234	4.53053	Up	2.29e-41
VIT_19s0090g01140.t01	LOCVIT_19s0090g01140.t01	510	52	2.3826	1	0.103753	4.52131	Up	1.31e-07
VIT_19s0015g02750.t01	LOCVIT_19s0015g02750.t01	1252	415	7.74572	8	0.338109	4.51784	Up	3.26e-54
VIT_07s0031g03030.t01	LOCVIT_07s0031g03030.t01	1714	10545	143.765	204	6.29783	4.51272	Up	0
VIT_15s0021g01740.t01	LOCVIT_15s0021g01740.t01	911	413	10.5938	8	0.464668	4.51087	Up	6.51e-54
VIT_17s0053g00110.t01	LOCVIT_17s0053g00110.t01	1326	103	1.81515	2	0.0798101	4.50737	Up	3.29e-14
VIT_18s0001g11570.t01	LOCVIT_18s0001g11570.t01	2734	2461	21.0345	48	0.928997	4.50094	Up	0
VIT_08s0040g01390.t01	LOCVIT_08s0040g01390.t01	489	205	9.79633	4	0.432835	4.50035	Up	2.74e-27
VIT_10s0003g02160.t01	LOCVIT_10s0003g02160.t01	1907	4099	50.2279	80	2.21978	4.5	Up	0
VIT_19s0027g00030.t01	LOCVIT_19s0027g00030.t01	898	1279	33.2822	25	1.47311	4.49782	Up	5.58e-164
VIT_02s0234g00120.t01	LOCVIT_02s0234g00120.t01	1157	102	2.06008	2	0.0914677	4.4933	Up	4.66e-14
VIT_18s0001g12060.t01	LOCVIT_18s0001g12060.t01	922	102	2.58516	2	0.114781	4.4933	Up	4.66e-14
VIT_01s0127g00710.t01	LOCVIT_01s0127g00710.t01	1238	713	13.4582	14	0.598382	4.49127	Up	6.07e-92
VIT_03s0091g00860.t01	LOCVIT_03s0091g00860.t01	2184	967	10.3465	19	0.460333	4.49032	Up	3.33e-124
VIT_18s0001g10430.t01	LOCVIT_18s0001g10430.t01	2507	1060	9.88029	21	0.443237	4.4784	Up	8.25e-136
VIT_15s0021g00940.t01	LOCVIT_15s0021g00940.t01	693	14328	483.137	284	21.6849	4.47767	Up	0
VIT_14s0068g01300.t01	LOCVIT_14s0068g01300.t01	1843	1901	24.1032	38	1.09101	4.46549	Up	5.28e-242
VIT_05s0049g01900.t01	LOCVIT_05s0049g01900.t01	667	100	3.50342	2	0.158663	4.46473	Up	9.32e-14
VIT_08s0058g00440.t01	LOCVIT_08s0058g00440.t01	650	150	5.39257	3	0.244219	4.46473	Up	3.7e-20
VIT_11s0016g02770.t01	LOCVIT_11s0016g02770.t01	933	50	1.25229	1	0.0567139	4.46473	Up	2.63e-07
VIT_00s1380g00010.t01	LOCVIT_00s1380g00010.t01	867	149	4.01592	3	0.183094	4.45508	Up	5.24e-20
VIT_10s0116g00900.t01	LOCVIT_10s0116g00900.t01	573	8776	357.899	177	16.3452	4.45261	Up	0
VIT_00s0226g00170.t01	LOCVIT_00s0226g00170.t01	871	4359	116.946	88	5.34609	4.45122	Up	0
VIT_03s0038g02870.t01	LOCVIT_03s0038g02870.t01	2534	493	4.5463	10	0.208816	4.44439	Up	1.37e-63
VIT_00s0253g00110.t01	LOCVIT_00s0253g00110.t01	1098	197	4.19259	4	0.192765	4.44292	Up	4.38e-26
VIT_01s0011g00480.t01	LOCVIT_01s0011g00480.t01	1159	984	19.8395	20	0.913099	4.44146	Up	1.42e-125
VIT_15s0107g00360.t01	LOCVIT_15s0107g00360.t01	395	49	2.89879	1	0.13396	4.43558	Up	3.73e-07
VIT_08s0007g08750.t01	LOCVIT_08s0007g08750.t01	1150	49	0.995672	1	0.0460123	4.43558	Up	3.73e-07
VIT_07s0005g00870.t01	LOCVIT_07s0005g00870.t01	1218	196	3.76034	4	0.173774	4.43558	Up	6.19e-26
VIT_12s0035g01410.t01	LOCVIT_12s0035g01410.t01	852	782	21.4479	16	0.993692	4.4319	Up	5.96e-100
VIT_19s0014g04790.t01	LOCVIT_19s0014g04790.t01	1671	1758	24.5845	36	1.13998	4.43067	Up	6.75e-223
VIT_13s0019g02450.t01	LOCVIT_13s0019g02450.t01	1615	1413	20.445	29	0.95016	4.42744	Up	2.27e-179
VIT_18s0086g00420.t01	LOCVIT_18s0086g00420.t01	813	97	2.78804	2	0.13017	4.42078	Up	2.63e-13
VIT_07s0005g04890.t01	LOCVIT_07s0005g04890.t01	999	7702	180.159	159	8.42176	4.41901	Up	0
VIT_05s0020g00840.t01	LOCVIT_05s0020g00840.t01	1112	2461	51.716	51	2.42682	4.41347	Up	0
VIT_10s0003g04330.t01	LOCVIT_10s0003g04330.t01	1949	289	3.46501	6	0.162896	4.41083	Up	1.32e-37
VIT_01s0011g06450.t01	LOCVIT_01s0011g06450.t01	1143	2643	54.0343	55	2.54617	4.40747	Up	0
VIT_00s0204g00010.t01	LOCVIT_00s0204g00010.t01	294	48	3.81515	1	0.17998	4.40583	Up	5.27e-07
VIT_08s0007g06310.t01	LOCVIT_08s0007g06310.t01	1487	2823	44.3627	59	2.09948	4.40124	Up	0
VIT_15s0046g01140.t01	LOCVIT_15s0046g01140.t01	1459	2520	91.3938	271	4.34042	4.39619	Up	0
VIT_16s0148g00070.t01	LOCVIT_16s0148g00070.t01	1486	715	11.2436	15	0.534126	4.39578	Up	4.55e-91
VIT_15s0024g00240.t01	LOCVIT_15s0024g00240.t01	7679	2809	8.54802	59	0.406554	4.39407	Up	0
VIT_16s0013g00380.t01	LOCVIT_16s0013g00380.t01	799	95	2.7784	2	0.132451	4.39073	Up	5.26e-13
VIT_10s0092g00590.t01	LOCVIT_10s0092g00590.t01	3423	7871	53.733	166	2.56609	4.38816	Up	0
VIT_06s0004g07340.t01	LOCVIT_06s0004g07340.t01	1163	142	2.85316	3	0.136494	4.38566	Up	5.9e-19
VIT_17s0000g07240.t01	LOCVIT_17s0000g07240.t01	2139	1513	16.529	32	0.791609	4.38407	Up	7.51e-191
VIT_11s0016g04800.t01	LOCVIT_11s0016g04800.t01	1600	189	2.76032	4	0.132285	4.38311	Up	6.96e-25
VIT_16s0050g00180.t01	LOCVIT_16s0050g00180.t01	3062	94	0.717366	2	0.0345618	4.37546	Up	7.43e-13
VIT_10s0042g00120.t01	LOCVIT_10s0042g00120.t01	624	141	5.28023	3	0.254395	4.37546	Up	8.33e-19
VIT_01s0011g05930.t01	LOCVIT_01s0011g05930.t01	1276	2254	41.2783	48	1.9905	4.37418	Up	3.42e-283
VIT_05s0020g04840.t01	LOCVIT_05s0020g04840.t01	2243	281	2.92749	6	0.141545	4.37034	Up	2.09e-36
VIT_16s0013g00210.t01	LOCVIT_16s0013g00210.t01	1121	372	7.75453	8	0.377621	4.36003	Up	9.35e-48
VIT_19s0015g01020.t01	LOCVIT_19s0015g01020.t01	1976	93	1.0998	2	0.0535568	4.36003	Up	1.05e-12
VIT_04s0023g03680.t01	LOCVIT_04s0023g03680.t01	3708	1394	8.78499	30	0.428108	4.359	Up	2.34e-175
VIT_04s0210g00210.t01	LOCVIT_04s0210g00210.t01	2483	1068	10.0511	23	0.490143	4.35801	Up	1.15e-134
VIT_06s0004g04770.t01	LOCVIT_06s0004g04770.t01	1695	325	4.48056	7	0.218524	4.35781	Up	7.37e-42
VIT_00s0592g00020.t01	LOCVIT_00s0592g00020.t01	2347	185	1.84195	4	0.0901817	4.35225	Up	2.77e-24
VIT_02s0087g00610.t01	LOCVIT_02s0087g00610.t01	1061	3773	83.0978	82	4.0895	4.34482	Up	0
VIT_08s0058g00930.t01	LOCVIT_08s0058g00930.t01	1641	92	1.31008	2	0.0644901	4.34443	Up	1.48e-12
VIT_06s0080g01130.t01	LOCVIT_06s0080g01130.t01	1200	92	1.79153	2	0.0881902	4.34443	Up	1.48e-12
VIT_12s0035g00870.t01	LOCVIT_12s0035g00870.t01	470	92	4.57413	2	0.225166	4.34443	Up	1.48e-12
VIT_14s0083g00730.t01	LOCVIT_14s0083g00730.t01	2345	1283	12.785	28	0.63181	4.33882	Up	4.62e-161
VIT_06s0080g00680.t01	LOCVIT_06s0080g00680.t01	527	183	8.11444	4	0.401625	4.33657	Up	5.51e-24
VIT_04s0008g00130.t01	LOCVIT_04s0008g00130.t01	709	319	10.5139	7	0.522424	4.33093	Up	5.83e-41
VIT_07s0031g02440.t01	LOCVIT_07s0031g02440.t01	1530	455	6.94925	10	0.345844	4.32867	Up	6.78e-58
VIT_06s0009g01810.t01	LOCVIT_06s0009g01810.t01	1549	546	8.23682	12	0.409922	4.32867	Up	3.19e-69
VIT_07s0005g06730.t01	LOCVIT_07s0005g06730.t01	401	590	34.3816	13	1.71542	4.325	Up	1.16e-74
VIT_10s0003g03160.t01	LOCVIT_10s0003g03160.t01	666	1270	44.5603	28	2.22462	4.32413	Up	4.05e-159
VIT_05s0020g04320.t01	LOCVIT_05s0020g04320.t01	1551	631	9.50683	14	0.477626	4.31501	Up	1.2e-79
VIT_10s0042g00960.t01	LOCVIT_10s0042g00960.t01	1501	18090	281.628	403	14.2068	4.30914	Up	0
VIT_02s0012g00380.t01	LOCVIT_02s0012g00380.t01	827	89	2.5148	2	0.127966	4.2966	Up	4.17e-12
VIT_14s0006g02670.t01	LOCVIT_14s0006g02670.t01	570	399	16.3575	9	0.835486	4.29119	Up	1.17e-50
VIT_13s0067g00060.t01	LOCVIT_13s0067g00060.t01	1515	531	8.19031	12	0.419122	4.28848	Up	5.54e-67
VIT_13s0064g00860.t01	LOCVIT_13s0064g00860.t01	1618	3393	49.0031	77	2.51816	4.28243	Up	0
VIT_00s1711g00020.t01	LOCVIT_00s1711g00020.t01	828	44	1.24177	1	0.0639059	4.2803	Up	2.1e-06
VIT_00s2197g00010.t01	LOCVIT_00s2197g00010.t01	269	88	7.64449	2	0.393413	4.2803	Up	5.89e-12
VIT_09s0002g03460.t01	LOCVIT_09s0002g03460.t01	1319	2541	45.0172	58	2.32678	4.27407	Up	0
VIT_09s0002g04160.t01	LOCVIT_09s0002g04160.t01	1045	1939	43.359	45	2.2786	4.25012	Up	1.37e-239
VIT_05s0020g00310.t01	LOCVIT_05s0020g00310.t01	3756	517	3.2165	12	0.169055	4.24993	Up	6.77e-65
VIT_02s0025g00970.t01	LOCVIT_02s0025g00970.t01	4473	775	4.04875	18	0.212934	4.249	Up	1.3e-96
VIT_05s0029g00340.t01	LOCVIT_05s0029g00340.t01	595	86	3.37753	2	0.177862	4.24714	Up	1.17e-11
VIT_16s0050g02440.t01	LOCVIT_16s0050g02440.t01	2288	685	6.99605	16	0.370029	4.24083	Up	1.9e-85
VIT_00s0174g00170.t01	LOCVIT_00s0174g00170.t01	656	128	4.55957	3	0.241985	4.23591	Up	7.32e-17
VIT_10s0116g01860.t01	LOCVIT_10s0116g01860.t01	1812	6440	83.0512	151	4.40951	4.23531	Up	0
VIT_18s0001g01930.t01	LOCVIT_18s0001g01930.t01	2631	1959	17.3993	46	0.925142	4.23321	Up	1.92e-241
VIT_08s0007g00130.t01	LOCVIT_08s0007g00130.t01	2254	5563	130.595	670	6.94607	4.23276	Up	0
VIT_05s0062g00720.t01	LOCVIT_05s0062g00720.t01	1329	424	7.4552	10	0.39815	4.22686	Up	2.85e-53
VIT_00s0294g00040.t01	LOCVIT_00s0294g00040.t01	1618	932	13.4603	22	0.719475	4.22563	Up	1.65e-115
VIT_06s0004g07010.t01	LOCVIT_06s0004g07010.t01	2253	3682	38.1892	87	2.04329	4.2242	Up	0
VIT_18s0075g00200.t01	LOCVIT_18s0075g00200.t01	831	550	15.4661	13	0.827778	4.22372	Up	1.07e-68
VIT_06s0061g01070.t01	LOCVIT_06s0061g01070.t01	2312	337	3.40612	8	0.183094	4.21748	Up	1.57e-42
VIT_00s0120g00010.t01	LOCVIT_00s0120g00010.t01	789	210	6.21957	5	0.335324	4.21319	Up	6.47e-27
VIT_07s0151g00710.t01	LOCVIT_07s0151g00710.t01	1018	252	5.78457	6	0.311871	4.21319	Up	4.47e-32
VIT_14s0068g01980.t01	LOCVIT_14s0068g01980.t01	816	210	6.01378	5	0.324229	4.21319	Up	6.47e-27
VIT_04s0008g04180.t01	LOCVIT_04s0008g04180.t01	1716	1675	22.8095	40	1.23343	4.20889	Up	6.46e-206
VIT_05s0020g02930.t01	LOCVIT_05s0020g02930.t01	1701	920	12.6387	22	0.684368	4.20693	Up	1e-113
VIT_19s0135g00060.t01	LOCVIT_19s0135g00060.t01	1126	292	6.05986	7	0.328951	4.20334	Up	6.19e-37
VIT_08s0007g08490.t01	LOCVIT_08s0007g08490.t01	3361	9342	64.9516	224	3.52656	4.20303	Up	0
VIT_16s0115g00070.t01	LOCVIT_16s0115g00070.t01	1695	166	2.28853	4	0.124871	4.19591	Up	1.9e-21
VIT_00s0250g00020.t01	LOCVIT_00s0250g00020.t01	1409	17904	296.932	435	16.3361	4.18399	Up	0
VIT_00s0566g00020.t01	LOCVIT_00s0566g00020.t01	460	1317	66.9031	32	3.68098	4.18391	Up	1.29e-161
VIT_05s0062g01340.t01	LOCVIT_05s0062g01340.t01	1739	657	8.82844	16	0.486846	4.18062	Up	2.76e-81
VIT_10s0116g01720.t01	LOCVIT_10s0116g01720.t01	575	41	1.66623	1	0.0920245	4.17842	Up	5.91e-06
VIT_11s0016g03990.t01	LOCVIT_11s0016g03990.t01	2928	409	3.26415	10	0.180718	4.1749	Up	4.84e-51
VIT_05s0020g01830.t01	LOCVIT_05s0020g01830.t01	871	2738	73.4571	67	4.07031	4.17369	Up	0
VIT_05s0077g00770.t01	LOCVIT_05s0077g00770.t01	650	286	10.2818	7	0.569844	4.17339	Up	4.83e-36
VIT_18s0117g00180.t01	LOCVIT_18s0117g00180.t01	2982	326	2.55463	8	0.141956	4.1696	Up	6.75e-41
VIT_07s0005g02570.t01	LOCVIT_07s0005g02570.t01	1950	4626	55.4357	114	3.09344	4.16353	Up	0
VIT_13s0158g00160.t01	LOCVIT_13s0158g00160.t01	781	81	2.42355	2	0.135503	4.16072	Up	6.51e-11
VIT_06s0080g00240.t01	LOCVIT_06s0080g00240.t01	1152	121	2.45443	3	0.137797	4.15477	Up	8.06e-16
VIT_06s0009g02120.t01	LOCVIT_06s0009g02120.t01	1285	965	17.5486	24	0.988279	4.15029	Up	3.36e-118
VIT_05s0029g01140.t01	LOCVIT_05s0029g01140.t01	3358	10526	73.2489	262	4.1285	4.14912	Up	0
VIT_12s0035g00490.t01	LOCVIT_12s0035g00490.t01	475	40	1.96782	1	0.111398	4.1428	Up	8.33e-06
VIT_19s0014g02740.t01	LOCVIT_19s0014g02740.t01	277	337012	28430.5	8447	1613.59	4.13909	Up	0
VIT_13s0156g00590.t01	LOCVIT_13s0156g00590.t01	2427	319	3.07142	8	0.174418	4.13828	Up	7.37e-40
VIT_05s0029g00130.t01	LOCVIT_05s0029g00130.t01	1542	2859	43.3259	72	2.4707	4.13224	Up	0
VIT_08s0007g01400.t01	LOCVIT_08s0007g01400.t01	1009	119	2.75597	3	0.157326	4.13073	Up	1.6e-15
VIT_10s0003g01160.t01	LOCVIT_10s0003g01160.t01	715	1387	45.3303	35	2.5902	4.12934	Up	1.06e-168
VIT_00s0211g00070.t01	LOCVIT_00s0211g00070.t01	1802	832	10.7891	21	0.616646	4.12899	Up	9.1e-102
VIT_10s0071g01200.t01	LOCVIT_10s0071g01200.t01	2925	3243	25.9083	82	1.4834	4.12643	Up	0
VIT_08s0040g01610.t01	LOCVIT_08s0040g01610.t01	2286	790	8.07549	20	0.46294	4.12465	Up	1.23e-96
VIT_17s0000g07230.t01	LOCVIT_17s0000g07230.t01	4622	6352	32.1143	161	1.84318	4.12295	Up	0
VIT_18s0001g11150.t01	LOCVIT_18s0001g11150.t01	2424	1064	10.2572	27	0.58939	4.12127	Up	1.36e-129
VIT_01s0011g01470.t01	LOCVIT_01s0011g01470.t01	3651	3536	22.6318	90	1.30437	4.11692	Up	0
VIT_19s0014g04510.t01	LOCVIT_19s0014g04510.t01	860	785	21.3299	20	1.23056	4.11549	Up	6.79e-96
VIT_02s0087g00630.t01	LOCVIT_02s0087g00630.t01	2470	3999	37.8332	102	2.18512	4.11387	Up	0
VIT_12s0028g03440.t01	LOCVIT_12s0028g03440.t01	2675	1724	15.0602	44	0.870363	4.11298	Up	8.79e-209
VIT_01s0127g00590.t01	LOCVIT_01s0127g00590.t01	1921	4816	58.5838	123	3.38804	4.11198	Up	0
VIT_18s0001g14960.t01	LOCVIT_18s0001g14960.t01	2238	156	1.62886	4	0.0945739	4.10627	Up	5.79e-20
VIT_07s0104g00770.t01	LOCVIT_07s0104g00770.t01	822	390	11.0869	10	0.643724	4.10627	Up	3.17e-48
VIT_15s0048g00860.t01	LOCVIT_15s0048g00860.t01	1800	932	12.0993	24	0.705521	4.10009	Up	2.58e-113
VIT_00s0125g00310.t01	LOCVIT_00s0125g00310.t01	705	155	5.13761	4	0.300222	4.097	Up	8.14e-20
VIT_02s0025g04560.t01	LOCVIT_02s0025g04560.t01	2404	28702	278.995	742	16.3321	4.09446	Up	0
VIT_01s0011g02770.t01	LOCVIT_01s0011g02770.t01	1419	540	8.89262	14	0.522056	4.09033	Up	4.02e-66
VIT_07s0104g01330.t01	LOCVIT_07s0104g01330.t01	1019	655	15.0205	17	0.882767	4.08876	Up	6.66e-80
VIT_00s0399g00060.t01	LOCVIT_00s0399g00060.t01	967	3043	73.5349	79	4.32287	4.08837	Up	0
VIT_10s0116g00430.t01	LOCVIT_10s0116g00430.t01	1083	924	19.9371	24	1.17261	4.08766	Up	3.92e-112
VIT_02s0025g02920.t01	LOCVIT_02s0025g02920.t01	1516	231	3.56066	6	0.209423	4.08766	Up	5.83e-29
VIT_08s0058g00620.t01	LOCVIT_08s0058g00620.t01	2229	1384	14.5092	36	0.854602	4.08557	Up	3.56e-167
VIT_00s0391g00010.t01	LOCVIT_00s0391g00010.t01	4405	536	2.84339	14	0.168172	4.07961	Up	1.57e-65
VIT_07s0095g00660.t01	LOCVIT_07s0095g00660.t01	2247	688	7.1549	18	0.423878	4.07721	Up	1.05e-83
VIT_00s0684g00030.t01	LOCVIT_00s0684g00030.t01	1073	18361	399.866	482	23.7694	4.07234	Up	0
VIT_03s0091g00200.t01	LOCVIT_03s0091g00200.t01	4245	1101	6.06077	29	0.361486	4.06749	Up	6.62e-133
VIT_05s0062g01140.t01	LOCVIT_05s0062g01140.t01	540	417	18.0452	11	1.07788	4.06534	Up	3.77e-51
VIT_04s0008g03940.t01	LOCVIT_04s0008g03940.t01	1330	113	1.98539	3	0.119355	4.05609	Up	1.24e-14
VIT_12s0028g01390.t01	LOCVIT_12s0028g01390.t01	1033	70888	1603.58	1885	96.5567	4.05378	Up	0
VIT_19s0014g04130.t01	LOCVIT_19s0014g04130.t01	2640	7956	70.4221	212	4.24916	4.05078	Up	0
VIT_10s0042g00220.t01	LOCVIT_10s0042g00220.t01	1542	150	2.27313	4	0.137261	4.04969	Up	4.47e-19
VIT_17s0000g03830.t01	LOCVIT_17s0000g03830.t01	856	75	2.04741	2	0.123631	4.04969	Up	5.06e-10
VIT_01s0010g01290.t01	LOCVIT_01s0010g01290.t01	1012	374	8.63593	10	0.522867	4.04584	Up	7.32e-46
VIT_09s0002g07820.t01	LOCVIT_09s0002g07820.t01	564	149	6.17341	4	0.375277	4.04004	Up	6.27e-19
VIT_11s0118g00480.t01	LOCVIT_11s0118g00480.t01	1977	3267	38.6154	88	2.35531	4.03519	Up	0
VIT_16s0050g01980.t01	LOCVIT_16s0050g01980.t01	1620	148	2.13484	4	0.130652	4.03032	Up	8.81e-19
VIT_15s0021g00360.t01	LOCVIT_15s0021g00360.t01	1743	74	0.992093	2	0.0607161	4.03032	Up	7.11e-10
VIT_14s0128g00270.t01	LOCVIT_14s0128g00270.t01	1491	111	1.73966	3	0.106467	4.03032	Up	2.44e-14
VIT_04s0069g00970.t01	LOCVIT_04s0069g00970.t01	593	36	3.21232	5	0.197031	4.02713	Up	2.83e-14
VIT_00s0484g00030.t01	LOCVIT_00s0484g00030.t01	1566	221	3.29776	6	0.202736	4.02381	Up	1.75e-27
VIT_09s0002g04280.t01	LOCVIT_09s0002g04280.t01	888	9942	261.625	270	16.0887	4.02338	Up	0
VIT_08s0007g07640.t01	LOCVIT_08s0007g07640.t01	1418	331	5.45469	9	0.335844	4.02163	Up	1.43e-40
VIT_17s0000g07070.t01	LOCVIT_17s0000g07070.t01	3013	1247	9.67132	34	0.597106	4.01765	Up	4.17e-149
VIT_19s0177g00280.t01	LOCVIT_19s0177g00280.t01	1180	8278	163.931	227	10.1792	4.00939	Up	0
VIT_14s0081g00650.t01	LOCVIT_14s0081g00650.t01	265	182	16.0488	5	0.998379	4.00674	Up	9.08e-23
VIT_18s0041g00230.t01	LOCVIT_18s0041g00230.t01	803	109	3.17197	3	0.197687	4.00409	Up	4.81e-14
VIT_06s0061g01520.t01	LOCVIT_06s0061g01520.t01	2097	7888	87.8996	218	5.50085	3.99813	Up	0
VIT_17s0000g06840.t01	LOCVIT_17s0000g06840.t01	1767	1554	20.551	43	1.28767	3.99638	Up	8.88e-185
VIT_14s0108g01050.t01	LOCVIT_14s0108g01050.t01	4418	433	2.29024	12	0.143723	3.99413	Up	1.86e-52
VIT_06s0004g08340.t01	LOCVIT_06s0004g08340.t01	765	36	1.09966	1	0.0691687	3.9908	Up	3.27e-05
VIT_18s0001g13770.t01	LOCVIT_18s0001g13770.t01	1659	36	0.507077	1	0.0318952	3.9908	Up	3.27e-05
VIT_09s0070g00340.t01	LOCVIT_09s0070g00340.t01	1528	215	3.28801	6	0.207778	3.9841	Up	1.34e-26
VIT_13s0019g04270.t01	LOCVIT_13s0019g04270.t01	435	179	9.61572	5	0.608208	3.98276	Up	2.51e-22
VIT_12s0034g01030.t01	LOCVIT_12s0034g01030.t01	5099	716	3.2813	20	0.207547	3.98276	Up	1.02e-85
VIT_19s0014g00570.t01	LOCVIT_19s0014g00570.t01	1546	143	2.16145	4	0.136906	3.98074	Up	4.81e-18
VIT_00s0144g00220.t01	LOCVIT_00s0144g00220.t01	1135	357	7.35005	10	0.466203	3.97872	Up	2.33e-43
VIT_06s0004g06400.t01	LOCVIT_06s0004g06400.t01	1601	427	6.23239	12	0.396608	3.974	Up	1.42e-51
VIT_03s0063g01380.t01	LOCVIT_03s0063g01380.t01	805	12417	360.445	349	22.9404	3.97382	Up	0
VIT_02s0025g03310.t01	LOCVIT_02s0025g03310.t01	1852	1743	21.9925	49	1.39999	3.97352	Up	2.97e-206
VIT_14s0066g00410.t01	LOCVIT_14s0066g00410.t01	1264	10593	195.835	298	12.475	3.97253	Up	0
VIT_00s0469g00050.t01	LOCVIT_00s0469g00050.t01	2229	1135	11.8988	32	0.759646	3.96935	Up	9.68e-135
VIT_13s0106g00070.t01	LOCVIT_13s0106g00070.t01	1139	2148	44.0686	61	2.83385	3.95891	Up	3.62e-253
VIT_06s0004g07100.t01	LOCVIT_06s0004g07100.t01	1254	739	13.771	21	0.886121	3.95798	Up	4.68e-88
VIT_04s0008g00330.t01	LOCVIT_04s0008g00330.t01	537	70	3.04608	2	0.197073	3.95015	Up	2.77e-09
VIT_14s0219g00040.t01	LOCVIT_14s0219g00040.t01	2149	629	6.83963	18	0.443208	3.94786	Up	5.06e-75
VIT_15s0024g00930.t01	LOCVIT_15s0024g00930.t01	929	559	14.0609	16	0.91133	3.94758	Up	8.09e-67
VIT_07s0255g00120.t01	LOCVIT_07s0255g00120.t01	6568	4821	17.1523	138	1.11178	3.94746	Up	0
VIT_18s0001g09430.t01	LOCVIT_18s0001g09430.t01	2059	1048	11.8939	30	0.770968	3.9474	Up	4.7e-124
VIT_15s0048g02180.t01	LOCVIT_15s0048g02180.t01	1847	2406	30.4402	69	1.97676	3.94477	Up	1.11e-282
VIT_10s0003g03330.t01	LOCVIT_10s0003g03330.t01	702	209	6.95709	6	0.452257	3.94327	Up	1.02e-25
VIT_17s0000g08150.t01	LOCVIT_17s0000g08150.t01	847	1635	45.1079	47	2.9362	3.94136	Up	1.71e-192
VIT_00s0188g00210.t01	LOCVIT_00s0188g00210.t01	489	139	6.64239	4	0.432835	3.93981	Up	1.86e-17
VIT_18s0001g03890.t01	LOCVIT_18s0001g03890.t01	1164	382	7.66882	11	0.500047	3.93887	Up	5.33e-46
VIT_05s0020g02310.t01	LOCVIT_05s0020g02310.t01	3291	14397	102.226	415	6.67255	3.93738	Up	0
VIT_18s0117g00250.t01	LOCVIT_18s0117g00250.t01	3429	554	3.77538	16	0.246902	3.93461	Up	4.37e-66
VIT_19s0090g01870.t01	LOCVIT_19s0090g01870.t01	4564	1869	9.56934	54	0.626065	3.93403	Up	1.56e-219
VIT_07s0005g01000.t01	LOCVIT_07s0005g01000.t01	1089	311	6.67345	9	0.437307	3.93172	Up	1.24e-37
VIT_16s0098g00690.t01	LOCVIT_16s0098g00690.t01	1640	1968	28.0414	57	1.83909	3.9305	Up	6.21e-231
VIT_12s0035g00070.t01	LOCVIT_12s0035g00070.t01	1089	69	1.48061	2	0.0971792	3.9294	Up	3.88e-09
VIT_18s0001g13520.t01	LOCVIT_18s0001g13520.t01	1168	621	12.4242	18	0.815457	3.9294	Up	7.54e-74
VIT_11s0016g03450.t01	LOCVIT_11s0016g03450.t01	1246	758	14.2157	22	0.934278	3.92749	Up	8.27e-90
VIT_17s0000g02730.t01	LOCVIT_17s0000g02730.t01	2049	620	7.07079	18	0.464838	3.92707	Up	1.06e-73
VIT_08s0007g03870.t01	LOCVIT_08s0007g03870.t01	595	171	6.71579	5	0.444656	3.9168	Up	3.76e-21
VIT_16s0050g02710.t01	LOCVIT_16s0050g02710.t01	1037	239	5.38564	7	0.357183	3.91438	Up	4.16e-29
VIT_03s0038g03440.t01	LOCVIT_03s0038g03440.t01	3333	13404	93.9761	393	6.2392	3.91286	Up	0
VIT_18s0001g09750.t01	LOCVIT_18s0001g09750.t01	2403	34	0.330631	1	0.02202	3.90833	Up	6.46e-05
VIT_16s0039g00430.t01	LOCVIT_16s0039g00430.t01	1098	34	0.723594	1	0.0481913	3.90833	Up	6.46e-05
VIT_19s0027g01940.t01	LOCVIT_19s0027g01940.t01	370	271	17.1154	8	1.14409	3.90302	Up	8.73e-33
VIT_14s0066g00750.t01	LOCVIT_14s0066g00750.t01	1980	507	5.98358	15	0.400864	3.89982	Up	3.17e-60
VIT_05s0049g00310.t01	LOCVIT_05s0049g00310.t01	1466	506	8.06556	15	0.541413	3.89697	Up	4.44e-60
VIT_17s0000g08770.t01	LOCVIT_17s0000g08770.t01	2508	742	6.91345	22	0.464159	3.89671	Up	1.82e-87
VIT_18s0041g01230.t01	LOCVIT_18s0041g01230.t01	2429	4248	40.8672	126	2.74482	3.89616	Up	0
VIT_06s0061g01370.t01	LOCVIT_06s0061g01370.t01	834	235	6.58446	7	0.444123	3.89003	Up	1.6e-28
VIT_18s0001g11580.t01	LOCVIT_18s0001g11580.t01	1857	10969	138.03	327	9.31767	3.88887	Up	0
VIT_03s0132g00230.t01	LOCVIT_03s0132g00230.t01	1749	1171	15.6454	35	1.05889	3.88511	Up	6.38e-137
VIT_16s0050g01530.t01	LOCVIT_16s0050g01530.t01	1731	234	3.15891	7	0.21398	3.88388	Up	2.24e-28
VIT_09s0054g00760.t01	LOCVIT_09s0054g00760.t01	2679	468	4.08217	14	0.27652	3.88388	Up	1.55e-55
VIT_02s0012g00240.t01	LOCVIT_02s0012g00240.t01	1650	568	8.0442	17	0.545176	3.88316	Up	4.1e-67
VIT_19s0015g01600.t01	LOCVIT_19s0015g01600.t01	918	167	4.25101	5	0.288203	3.88265	Up	1.45e-20
VIT_08s0032g00360.t01	LOCVIT_08s0032g00360.t01	912	434	11.1202	13	0.754258	3.88198	Up	1.41e-51
VIT_13s0019g00360.t01	LOCVIT_13s0019g00360.t01	1625	767	11.0296	23	0.748938	3.88039	Up	4.19e-90
VIT_11s0037g00250.t01	LOCVIT_11s0037g00250.t01	1580	1500	22.1846	45	1.50705	3.87976	Up	8.55e-175
VIT_00s0174g00140.t01	LOCVIT_00s0174g00140.t01	986	300	7.10988	9	0.482989	3.87976	Up	5.06e-36
VIT_09s0002g08090.t01	LOCVIT_09s0002g08090.t01	1505	4822	74.8702	145	5.09804	3.87638	Up	0
VIT_08s0007g07350.t01	LOCVIT_08s0007g07350.t01	1149	4489	91.2952	135	6.21706	3.87623	Up	0
VIT_13s0175g00090.t01	LOCVIT_13s0175g00090.t01	282	133	11.021	4	0.750555	3.87615	Up	1.41e-16
VIT_15s0048g01010.t01	LOCVIT_15s0048g01010.t01	1136	3488	71.7491	105	4.89083	3.87481	Up	0
VIT_13s0101g00250.t01	LOCVIT_13s0101g00250.t01	889	166	4.3634	5	0.297605	3.87398	Up	2.03e-20
VIT_01s0127g00060.t01	LOCVIT_01s0127g00060.t01	4715	47498	235.403	1434	16.0931	3.87062	Up	0
VIT_16s0050g00140.t01	LOCVIT_16s0050g00140.t01	616	596	22.6091	18	1.54619	3.87011	Up	3.42e-70
VIT_17s0000g07020.t01	LOCVIT_17s0000g07020.t01	2269	3971	40.8963	120	2.79845	3.86927	Up	0
VIT_00s0665g00050.t01	LOCVIT_00s0665g00050.t01	1512	66	1.02002	2	0.0699922	3.86527	Up	1.07e-08
VIT_07s0005g03320.t01	LOCVIT_07s0005g03320.t01	714	165	5.40013	5	0.370547	3.86527	Up	2.84e-20
VIT_07s0005g02830.t01	LOCVIT_07s0005g02830.t01	2587	561	5.06739	17	0.347715	3.86527	Up	4.31e-66
VIT_13s0067g01060.t01	LOCVIT_13s0067g01060.t01	1565	264	3.94192	8	0.270487	3.86527	Up	9.21e-32
VIT_02s0025g04860.t01	LOCVIT_02s0025g04860.t01	710	1319	43.4115	40	2.98108	3.86417	Up	1.89e-153
VIT_11s0016g00490.t01	LOCVIT_11s0016g00490.t01	5896	2430	9.6309	74	0.664119	3.85816	Up	4.62e-281
VIT_09s0002g03800.t01	LOCVIT_09s0002g03800.t01	2784	164	1.37655	5	0.0950325	3.8565	Up	3.97e-20
VIT_18s0041g01620.t01	LOCVIT_18s0041g01620.t01	3837	164	0.998781	5	0.0689524	3.8565	Up	3.97e-20
VIT_13s0064g01070.t01	LOCVIT_13s0064g01070.t01	545	229	9.81877	7	0.679631	3.85272	Up	1.21e-27
VIT_19s0015g00010.t01	LOCVIT_19s0015g00010.t01	4149	327	1.84172	10	0.127535	3.85209	Up	5.78e-39
VIT_18s0122g01110.t01	LOCVIT_18s0122g01110.t01	1021	228	5.21828	7	0.36278	3.84641	Up	1.69e-27
VIT_02s0025g04340.t01	LOCVIT_02s0025g04340.t01	969	1789	43.1424	55	3.00338	3.84445	Up	8.02e-207
VIT_14s0066g00610.t01	LOCVIT_14s0066g00610.t01	14040	1752	2.91598	54	0.203516	3.84077	Up	1.94e-202
VIT_04s0023g01800.t01	LOCVIT_04s0023g01800.t01	990	2302	54.3361	71	3.79485	3.8398	Up	1.95e-265
VIT_17s0000g07000.t01	LOCVIT_17s0000g07000.t01	1242	1457	27.413	45	1.91718	3.8378	Up	1.6e-168
VIT_06s0004g06990.t01	LOCVIT_06s0004g06990.t01	936	226	5.64223	7	0.395725	3.8337	Up	3.3e-27
VIT_00s1205g00020.t01	LOCVIT_00s1205g00020.t01	183	129	16.4724	4	1.15659	3.8321	Up	5.43e-16
VIT_14s0081g00690.t01	LOCVIT_14s0081g00690.t01	2565	2187	19.9241	68	1.40279	3.82815	Up	1.05e-251
VIT_17s0000g02160.t01	LOCVIT_17s0000g02160.t01	921	7434	188.617	232	13.3291	3.82281	Up	0
VIT_06s0004g08140.t01	LOCVIT_06s0004g08140.t01	648	64	2.30793	2	0.163315	3.82087	Up	2.1e-08
VIT_07s0031g02800.t01	LOCVIT_07s0031g02800.t01	1641	256	3.64544	8	0.25796	3.82087	Up	1.35e-30
VIT_02s0025g02070.t01	LOCVIT_02s0025g02070.t01	3125	1404	10.4987	44	0.74503	3.81677	Up	8.26e-162
VIT_14s0006g01610.t01	LOCVIT_14s0006g01610.t01	747	1307	40.8859	41	2.90425	3.81536	Up	1.07e-150
VIT_14s0068g01060.t01	LOCVIT_14s0068g01060.t01	1736	509	6.85151	16	0.487687	3.81239	Up	1.63e-59
VIT_12s0134g00040.t01	LOCVIT_12s0134g00040.t01	695	795	26.7301	25	1.90338	3.81183	Up	3.55e-92
VIT_18s0001g14980.t01	LOCVIT_18s0001g14980.t01	1522	5621	86.3013	178	6.18838	3.80175	Up	0
VIT_17s0000g04860.t01	LOCVIT_17s0000g04860.t01	1412	821	13.5871	26	0.974339	3.80167	Up	5.81e-95
VIT_05s0062g01160.t01	LOCVIT_05s0062g01160.t01	1944	821	9.86882	26	0.707699	3.80167	Up	5.81e-95
VIT_08s0032g00700.t01	LOCVIT_08s0032g00700.t01	1039	125	2.81134	4	0.203712	3.78666	Up	2.08e-15
VIT_14s0066g00870.t01	LOCVIT_14s0066g00870.t01	2438	906	8.68386	29	0.629413	3.78626	Up	2.43e-104
VIT_12s0028g01000.t01	LOCVIT_12s0028g01000.t01	869	874	23.5023	28	1.70494	3.78501	Up	1.11e-100
VIT_17s0000g01080.t01	LOCVIT_17s0000g01080.t01	650	967	34.7641	31	2.5236	3.78405	Up	3.21e-111
VIT_16s0013g00300.t01	LOCVIT_16s0013g00300.t01	3246	187	1.34621	6	0.0978079	3.7828	Up	1.67e-22
VIT_03s0063g00590.t01	LOCVIT_03s0063g00590.t01	349	187	12.5209	6	0.909698	3.7828	Up	1.67e-22
VIT_06s0080g00460.t01	LOCVIT_06s0080g00460.t01	760	218	6.70288	7	0.487367	3.7817	Up	4.83e-26
VIT_04s0008g03960.t01	LOCVIT_04s0008g03960.t01	6477	529	1.90853	17	0.138882	3.78053	Up	1.97e-61
VIT_19s0014g02730.t01	LOCVIT_19s0014g02730.t01	896	163030	4251.85	5243	309.63	3.77947	Up	0
VIT_10s0042g00440.t01	LOCVIT_10s0042g00440.t01	849	62	1.70648	2	0.12465	3.77507	Up	4.12e-08
VIT_02s0025g01090.t01	LOCVIT_02s0025g01090.t01	559	5044	210.854	163	15.4293	3.7725	Up	0
VIT_05s0102g00400.t01	LOCVIT_05s0102g00400.t01	1471	463	7.35507	15	0.539573	3.76885	Up	8.18e-54
VIT_04s0008g03850.t01	LOCVIT_04s0008g03850.t01	1983	4101	48.3265	133	3.54895	3.76735	Up	0
VIT_08s0007g03070.t01	LOCVIT_08s0007g03070.t01	1243	154	2.89513	5	0.212848	3.76573	Up	1.14e-18
VIT_08s0007g03270.t01	LOCVIT_08s0007g03270.t01	1065	4526	99.3078	147	7.30364	3.76522	Up	0
VIT_00s0337g00010.t01	LOCVIT_00s0337g00010.t01	1744	431	5.77496	14	0.424769	3.76506	Up	3.79e-50
VIT_03s0088g00240.t01	LOCVIT_03s0088g00240.t01	991	492	11.6014	16	0.854314	3.76339	Up	4.82e-57
VIT_07s0031g03040.t01	LOCVIT_07s0031g03040.t01	1591	5561	81.6772	182	6.05303	3.75421	Up	0
VIT_12s0034g01120.t01	LOCVIT_12s0034g01120.t01	1644	61	0.867054	2	0.0643724	3.75161	Up	5.76e-08
VIT_01s0011g00630.t01	LOCVIT_01s0011g00630.t01	1525	821	12.5803	27	0.93684	3.74722	Up	5.61e-94
VIT_01s0026g02420.t01	LOCVIT_01s0026g02420.t01	2892	1629	13.1626	54	0.988022	3.73575	Up	1.41e-184
VIT_03s0017g01690.t01	LOCVIT_03s0017g01690.t01	4131	1231	6.9634	41	0.52517	3.72893	Up	1.14e-139
VIT_01s0011g01740.t01	LOCVIT_01s0011g01740.t01	537	90	3.91639	3	0.295609	3.72776	Up	2.91e-11
VIT_11s0016g02100.t01	LOCVIT_11s0016g02100.t01	3237	5189	37.4593	173	2.82797	3.72748	Up	0
VIT_12s0034g01180.t01	LOCVIT_12s0034g01180.t01	1028	3472	78.9232	116	5.97085	3.72444	Up	0
VIT_00s0593g00010.t01	LOCVIT_00s0593g00010.t01	3882	359	2.16101	12	0.163568	3.72375	Up	1.18e-41
VIT_08s0007g06220.t01	LOCVIT_08s0007g06220.t01	565	299	12.3663	10	0.936533	3.72294	Up	6.79e-35
VIT_11s0037g00590.t01	LOCVIT_11s0037g00590.t01	838	1912	53.3166	64	4.04117	3.72174	Up	9.22e-216
VIT_08s0007g07580.t01	LOCVIT_08s0007g07580.t01	1451	388	6.2486	13	0.474075	3.72034	Up	6.89e-45
VIT_10s0003g01540.t01	LOCVIT_10s0003g01540.t01	2940	772	6.13604	26	0.467948	3.71289	Up	7.37e-88
VIT_11s0052g00380.t01	LOCVIT_11s0052g00380.t01	1554	89	1.33831	3	0.102151	3.71164	Up	4.06e-11
VIT_00s0160g00150.t01	LOCVIT_00s0160g00150.t01	718	89	2.89657	3	0.22109	3.71164	Up	4.06e-11
VIT_06s0004g00820.t01	LOCVIT_06s0004g00820.t01	1074	89	1.93644	3	0.147805	3.71164	Up	4.06e-11
VIT_17s0000g08360.t01	LOCVIT_17s0000g08360.t01	3612	1037	6.70887	35	0.512733	3.70979	Up	1.9e-117
VIT_18s0072g00910.t01	LOCVIT_18s0072g00910.t01	1143	1152	23.5518	39	1.80547	3.70539	Up	3.43e-130
VIT_01s0011g03340.t01	LOCVIT_01s0011g03340.t01	264	59	5.22235	2	0.400864	3.70351	Up	1.13e-07
VIT_11s0016g05790.t01	LOCVIT_11s0016g05790.t01	2583	59	0.53376	2	0.040971	3.70351	Up	1.13e-07
VIT_00s1361g00010.t01	LOCVIT_00s1361g00010.t01	1051	59	1.3118	2	0.100693	3.70351	Up	1.13e-07
VIT_01s0011g02510.t01	LOCVIT_01s0011g02510.t01	958	884	21.5628	30	1.65702	3.70188	Up	3.54e-100
VIT_00s0144g00190.t01	LOCVIT_00s0144g00190.t01	2289	206	2.103	7	0.161817	3.70002	Up	2.65e-24
VIT_00s1349g00010.t01	LOCVIT_00s1349g00010.t01	3142	6439	47.8884	219	3.68816	3.69871	Up	0
VIT_19s0014g04780.t01	LOCVIT_19s0014g04780.t01	654	5849	208.988	199	16.1008	3.69822	Up	0
VIT_04s0008g03140.t01	LOCVIT_04s0008g03140.t01	1309	3230	57.6609	110	4.44656	3.69683	Up	0
VIT_13s0067g02260.t01	LOCVIT_13s0067g02260.t01	3128	2055	15.3519	70	1.18414	3.69651	Up	1.34e-230
VIT_14s0128g00510.t01	LOCVIT_14s0128g00510.t01	3292	176	1.24931	6	0.0964412	3.69534	Up	6.56e-21
VIT_19s0085g00840.t01	LOCVIT_19s0085g00840.t01	1411	938	15.5344	32	1.20004	3.69432	Up	4.79e-106
VIT_17s0000g06820.t01	LOCVIT_17s0000g06820.t01	1056	293	6.48369	10	0.50108	3.6937	Up	5.01e-34
VIT_03s0017g01920.t01	LOCVIT_03s0017g01920.t01	2184	205	2.19341	7	0.169596	3.693	Up	3.7e-24
VIT_19s0014g01170.t01	LOCVIT_19s0014g01170.t01	1855	1230	15.4946	42	1.19805	3.693	Up	1.48e-138
VIT_00s0415g00040.t01	LOCVIT_00s0415g00040.t01	2815	16978	140.937	581	10.9212	3.68986	Up	0
VIT_08s0007g05780.t01	LOCVIT_08s0007g05780.t01	2350	146	1.45179	5	0.112583	3.68877	Up	1.65e-17
VIT_09s0002g05100.t01	LOCVIT_09s0002g05100.t01	1407	525	8.71934	18	0.676939	3.68712	Up	6.97e-60
VIT_15s0048g01710.t01	LOCVIT_15s0048g01710.t01	1012	1749	40.3857	60	3.1372	3.6863	Up	4.28e-196
VIT_14s0030g00030.t01	LOCVIT_14s0030g00030.t01	1951	1224	14.6603	42	1.1391	3.68594	Up	1.08e-137
VIT_04s0008g04790.t01	LOCVIT_04s0008g04790.t01	4417	377	1.99449	13	0.155735	3.67885	Up	2.68e-43
VIT_18s0001g02860.t01	LOCVIT_18s0001g02860.t01	492	116	5.50949	4	0.430196	3.67885	Up	4.2e-14
VIT_19s0014g01920.t01	LOCVIT_19s0014g01920.t01	793	145	4.2728	5	0.333632	3.67885	Up	2.29e-17
VIT_06s0004g00080.t01	LOCVIT_06s0004g00080.t01	1479	145	2.29096	5	0.178885	3.67885	Up	2.29e-17
VIT_07s0031g01710.t01	LOCVIT_07s0031g01710.t01	571	559	51.8021	99	4.05151	3.67648	Up	4.08e-184
VIT_08s0007g08480.t01	LOCVIT_08s0007g08480.t01	3248	3124	22.4757	108	1.75946	3.67516	Up	0
VIT_00s0317g00110.t01	LOCVIT_00s0317g00110.t01	1319	578	10.24	20	0.802337	3.67387	Up	1.29e-65
VIT_12s0034g02240.t01	LOCVIT_12s0034g02240.t01	2639	8726	77.267	302	6.05535	3.67357	Up	0
VIT_13s0064g00830.t01	LOCVIT_13s0064g00830.t01	981	1905	45.3779	66	3.55997	3.67205	Up	8.07e-213
VIT_19s0014g04470.t01	LOCVIT_19s0014g04470.t01	2544	4473	41.0866	155	3.22393	3.67177	Up	0
VIT_00s0920g00010.t01	LOCVIT_00s0920g00010.t01	993	692	16.2845	24	1.27889	3.67054	Up	3.11e-78
VIT_05s0029g00450.t01	LOCVIT_05s0029g00450.t01	2067	230	2.60019	8	0.204796	3.66636	Up	7.97e-27
VIT_00s0194g00070.t01	LOCVIT_00s0194g00070.t01	2227	3330	34.9416	116	2.75619	3.6642	Up	0
VIT_10s0003g00780.t01	LOCVIT_10s0003g00780.t01	1195	258	5.0451	9	0.398516	3.66217	Up	6.37e-30
VIT_00s0366g00020.t01	LOCVIT_00s0366g00020.t01	2299	8526	86.6612	298	6.85881	3.65936	Up	0
VIT_10s0042g01050.t01	LOCVIT_10s0042g01050.t01	1475	343	5.43401	12	0.430488	3.65797	Up	2.41e-39
VIT_00s0253g00150.t01	LOCVIT_00s0253g00150.t01	924	4884	123.516	171	9.79254	3.65687	Up	0
VIT_15s0046g01060.t01	LOCVIT_15s0046g01060.t01	2742	999	8.51366	35	0.675417	3.65593	Up	5.75e-112
VIT_08s0032g00350.t01	LOCVIT_08s0032g00350.t01	303	57	4.39593	2	0.349268	3.65376	Up	2.19e-07
VIT_01s0011g05780.t01	LOCVIT_01s0011g05780.t01	374	57	3.56141	2	0.282963	3.65376	Up	2.19e-07
VIT_14s0068g02180.t01	LOCVIT_14s0068g02180.t01	1179	57	1.12974	2	0.089761	3.65376	Up	2.19e-07
VIT_14s0108g00070.t01	LOCVIT_14s0108g00070.t01	1541	966	14.6485	34	1.16748	3.64929	Up	3.61e-108
VIT_19s0014g04590.t01	LOCVIT_19s0014g04590.t01	1068	2470	54.0436	87	4.31042	3.64822	Up	4.35e-274
VIT_19s0027g00520.t01	LOCVIT_19s0027g00520.t01	1848	681	8.61119	24	0.687196	3.64742	Up	1.19e-76
VIT_08s0056g00430.t01	LOCVIT_08s0056g00430.t01	1468	85	1.35304	3	0.108135	3.6453	Up	1.54e-10
VIT_06s0004g00590.t01	LOCVIT_06s0004g00590.t01	811	2287	65.8967	81	5.28488	3.64026	Up	1.76e-253
VIT_04s0044g01500.t01	LOCVIT_04s0044g01500.t01	737	789	25.0166	28	2.0103	3.6374	Up	2.13e-88
VIT_05s0020g03070.t01	LOCVIT_05s0020g03070.t01	1000	2760	64.4952	98	5.18558	3.63661	Up	2e-305
VIT_16s0148g00060.t01	LOCVIT_16s0148g00060.t01	1821	983	12.6143	35	1.01702	3.63264	Up	1.15e-109
VIT_16s0039g01560.t01	LOCVIT_16s0039g01560.t01	1189	2077	40.82	74	3.29322	3.6317	Up	6.09e-230
VIT_06s0004g08110.t01	LOCVIT_06s0004g08110.t01	614	168	6.3938	6	0.517076	3.62823	Up	9.36e-20
VIT_12s0059g01710.t01	LOCVIT_12s0059g01710.t01	2234	224	2.34306	8	0.189486	3.62823	Up	5.83e-26
VIT_04s0008g02920.t01	LOCVIT_04s0008g02920.t01	1121	670	13.9665	24	1.13286	3.62393	Up	4.55e-75
VIT_11s0206g00060.t01	LOCVIT_11s0206g00060.t01	2491	614	5.75987	22	0.467326	3.62353	Up	6.64e-69
VIT_16s0039g00080.t01	LOCVIT_16s0039g00080.t01	1374	976	16.599	35	1.34788	3.62233	Up	1.17e-108
VIT_13s0019g04170.t01	LOCVIT_13s0019g04170.t01	2793	2090	17.4861	75	1.42089	3.62134	Up	7.3e-231
VIT_04s0008g05050.t01	LOCVIT_04s0008g05050.t01	2968	557	4.3854	20	0.356564	3.62048	Up	1.35e-62
VIT_15s0021g01120.t01	LOCVIT_15s0021g01120.t01	416	167	9.38083	6	0.763184	3.61961	Up	1.3e-19
VIT_14s0060g01980.t01	LOCVIT_14s0060g01980.t01	2932	1168	9.30887	42	0.757978	3.61838	Up	1.24e-129
VIT_13s0139g00010.t01	LOCVIT_13s0139g00010.t01	3612	1527	9.87892	55	0.805724	3.616	Up	6.47e-169
VIT_19s0015g02940.t01	LOCVIT_19s0015g02940.t01	1023	1832	41.8474	66	3.41381	3.61568	Up	2.54e-202
VIT_06s0004g00800.t01	LOCVIT_06s0004g00800.t01	1991	1082	12.6991	39	1.03649	3.61495	Up	4.12e-120
VIT_05s0029g00880.t01	LOCVIT_05s0029g00880.t01	2613	249	2.22678	9	0.182253	3.61095	Up	1.26e-28
VIT_17s0000g03200.t01	LOCVIT_17s0000g03200.t01	1865	774	9.69796	28	0.794421	3.60971	Up	3.04e-86
VIT_09s0054g00750.t01	LOCVIT_09s0054g00750.t01	3327	1022	7.17821	37	0.588465	3.6086	Up	2.21e-113
VIT_03s0038g00110.t01	LOCVIT_03s0038g00110.t01	2984	1901	14.8868	69	1.22355	3.60489	Up	2.14e-209
VIT_15s0045g00240.t01	LOCVIT_15s0045g00240.t01	714	55	1.80004	2	0.148219	3.60223	Up	4.27e-07
VIT_11s0149g00020.t01	LOCVIT_11s0149g00020.t01	631	55	2.03681	2	0.167715	3.60223	Up	4.27e-07
VIT_06s0004g06380.t01	LOCVIT_06s0004g06380.t01	644	55	1.9957	2	0.164329	3.60223	Up	4.27e-07
VIT_14s0006g01400.t01	LOCVIT_14s0006g01400.t01	838	418	26.3939	78	2.17505	3.60109	Up	1.42e-135
VIT_18s0089g00410.t01	LOCVIT_18s0089g00410.t01	3283	1044	7.43101	38	0.612469	3.60085	Up	1.34e-115
VIT_03s0088g00220.t01	LOCVIT_03s0088g00220.t01	470	439	21.8265	16	1.80133	3.59895	Up	2.14e-49
VIT_16s0098g01380.t01	LOCVIT_16s0098g01380.t01	555	301	12.6734	11	1.04875	3.59506	Up	3.06e-34
VIT_00s0409g00040.t01	LOCVIT_00s0409g00040.t01	1233	246	4.66219	9	0.386234	3.59346	Up	3.39e-28
VIT_08s0040g03390.t01	LOCVIT_08s0040g03390.t01	581	82	3.29804	3	0.273223	3.59346	Up	4.17e-10
VIT_18s0089g00660.t01	LOCVIT_18s0089g00660.t01	1605	82	1.19387	3	0.0989048	3.59346	Up	4.17e-10
VIT_08s0007g03750.t01	LOCVIT_08s0007g03750.t01	2945	22569	179.079	826	14.8411	3.59293	Up	0
VIT_14s0068g01670.t01	LOCVIT_14s0068g01670.t01	1698	3429	47.1898	126	3.92649	3.58716	Up	0
VIT_18s0001g00640.t01	LOCVIT_18s0001g00640.t01	1914	272	3.32082	10	0.276458	3.58641	Up	5.28e-31
VIT_17s0000g03440.t01	LOCVIT_17s0000g03440.t01	4294	3904	21.2455	144	1.77448	3.58168	Up	0
VIT_00s0144g00290.t01	LOCVIT_00s0144g00290.t01	261	108	9.66944	4	0.810944	3.57576	Up	5.98e-13
VIT_04s0008g02070.t01	LOCVIT_04s0008g02070.t01	1399	54	0.901975	2	0.0756456	3.57576	Up	5.95e-07
VIT_09s0002g08300.t01	LOCVIT_09s0002g08300.t01	2418	27	0.260931	1	0.0218834	3.57576	Up	0.000683078
VIT_05s0029g00830.t01	LOCVIT_05s0029g00830.t01	1442	54	0.875078	2	0.0733899	3.57576	Up	5.95e-07
VIT_05s0020g00910.t01	LOCVIT_05s0020g00910.t01	1464	54	0.861928	2	0.072287	3.57576	Up	5.95e-07
VIT_12s0035g00300.t01	LOCVIT_12s0035g00300.t01	2228	243	2.54864	9	0.213746	3.57576	Up	9.13e-28
VIT_05s0077g00460.t01	LOCVIT_05s0077g00460.t01	3605	2509	16.2635	93	1.36505	3.57461	Up	4.95e-274
VIT_12s0028g01570.t01	LOCVIT_12s0028g01570.t01	1205	591	11.4609	22	0.966066	3.56845	Up	1.32e-65
VIT_16s0050g02510.t01	LOCVIT_16s0050g02510.t01	1432	89	3.28866	17	0.277411	3.5674	Up	5.77e-30
VIT_07s0129g00310.t01	LOCVIT_07s0129g00310.t01	1356	10415	179.481	388	15.1406	3.56733	Up	0
VIT_00s0194g00190.t01	LOCVIT_00s0194g00190.t01	919	214	5.44147	8	0.460623	3.56234	Up	1.59e-24
VIT_15s0048g01530.t01	LOCVIT_15s0048g01530.t01	1644	3845	54.6528	144	4.63481	3.55971	Up	0
VIT_19s0090g00330.t01	LOCVIT_19s0090g00330.t01	1509	1147	17.762	43	1.50782	3.55826	Up	1.09e-125
VIT_18s0041g01840.t01	LOCVIT_18s0041g01840.t01	1624	1196	17.2093	45	1.46622	3.55302	Up	7.62e-131
VIT_01s0010g03930.t01	LOCVIT_01s0010g03930.t01	740	476	15.0312	18	1.2871	3.54576	Up	7.59e-53
VIT_15s0048g01700.t01	LOCVIT_15s0048g01700.t01	1771	19821	261.532	750	22.4086	3.54487	Up	0
VIT_18s0157g00210.t01	LOCVIT_18s0157g00210.t01	2130	6548	71.8369	248	6.16089	3.54351	Up	0
VIT_17s0000g03220.t01	LOCVIT_17s0000g03220.t01	939	554	13.7868	21	1.18338	3.5423	Up	3.08e-61
VIT_04s0008g02900.t01	LOCVIT_04s0008g02900.t01	1474	4456	70.6425	169	6.06681	3.54153	Up	0
VIT_13s0019g02930.t01	LOCVIT_13s0019g02930.t01	756	2212	68.3725	84	5.87934	3.53969	Up	6.24e-240
VIT_06s0061g00670.t01	LOCVIT_06s0061g00670.t01	1242	158	2.97272	6	0.255624	3.53969	Up	2.55e-18
VIT_12s0034g01490.t01	LOCVIT_12s0034g01490.t01	2739	552	4.7094	21	0.405694	3.53708	Up	5.94e-61
VIT_05s0020g03870.t01	LOCVIT_05s0020g03870.t01	1628	499	7.1625	19	0.617548	3.53584	Up	3.24e-55
VIT_09s0002g07090.t01	LOCVIT_09s0002g07090.t01	1106	105	2.21846	4	0.191371	3.53512	Up	1.61e-12
VIT_06s0004g06130.t01	LOCVIT_06s0004g06130.t01	2354	84323	837.062	3215	72.268	3.53391	Up	0
VIT_02s0025g02470.t01	LOCVIT_02s0025g02470.t01	1094	1047	22.3639	40	1.9347	3.53099	Up	3.56e-114
VIT_01s0137g00790.t01	LOCVIT_01s0137g00790.t01	564	1724	71.4293	66	6.19207	3.52802	Up	7.15e-187
VIT_07s0005g00060.t01	LOCVIT_07s0005g00060.t01	413	2349	132.908	90	11.5309	3.52685	Up	5.91e-254
VIT_12s0055g00590.t01	LOCVIT_12s0055g00590.t01	6361	861	3.16298	33	0.274511	3.52635	Up	4.66e-94
VIT_03s0038g04570.t01	LOCVIT_03s0038g04570.t01	3099	4213	31.7679	162	2.76608	3.52165	Up	0
VIT_06s0004g02790.t01	LOCVIT_06s0004g02790.t01	1189	702	13.7966	27	1.20158	3.52131	Up	7.2e-77
VIT_03s0063g01340.t01	LOCVIT_03s0063g01340.t01	1173	2364	47.0942	91	4.10501	3.52009	Up	3.55e-255
VIT_18s0041g01930.t01	LOCVIT_18s0041g01930.t01	2704	493	4.26048	19	0.371808	3.51839	Up	2.33e-54
VIT_05s0020g03320.t01	LOCVIT_05s0020g03320.t01	2145	726	7.90911	28	0.69072	3.51734	Up	2.23e-79
VIT_04s0023g01720.t01	LOCVIT_04s0023g01720.t01	1096	1473	31.4058	57	2.75192	3.51252	Up	2.43e-159
VIT_01s0150g00120.t01	LOCVIT_01s0150g00120.t01	1245	775	14.5462	30	1.27504	3.51203	Up	1.54e-84
VIT_11s0037g00010.t01	LOCVIT_11s0037g00010.t01	1345	541	9.39925	21	0.826168	3.50804	Up	2.2e-59
VIT_07s0031g01530.t01	LOCVIT_07s0031g01530.t01	761	4992	153.288	194	13.4893	3.50636	Up	0
VIT_01s0010g00710.t01	LOCVIT_01s0010g00710.t01	2498	463	4.33119	18	0.381286	3.50581	Up	5.43e-51
VIT_01s0010g02150.t01	LOCVIT_01s0010g02150.t01	860	180	4.89094	7	0.430696	3.50537	Up	1.44e-20
VIT_02s0012g01040.t01	LOCVIT_02s0012g01040.t01	1775	514	6.76679	20	0.596215	3.50457	Up	1.91e-56
VIT_08s0007g03650.t01	LOCVIT_08s0007g03650.t01	2317	154	1.55315	6	0.137024	3.5027	Up	9.51e-18
VIT_13s0019g04360.t01	LOCVIT_13s0019g04360.t01	1073	4331	94.3206	169	8.33409	3.50048	Up	0
VIT_06s0004g07800.t01	LOCVIT_06s0004g07800.t01	996	307	7.20273	12	0.637519	3.498	Up	3.47e-34
VIT_12s0028g00640.t01	LOCVIT_12s0028g00640.t01	2492	486	4.55729	19	0.403438	3.49776	Up	2.31e-53
VIT_05s0020g03330.t01	LOCVIT_05s0020g03330.t01	2010	716	8.32406	28	0.737112	3.49733	Up	5.92e-78
VIT_13s0067g00020.t01	LOCVIT_13s0067g00020.t01	600	153	5.95879	6	0.529141	3.4933	Up	1.32e-17
VIT_19s0014g01270.t01	LOCVIT_19s0014g01270.t01	1195	153	2.99186	6	0.265677	3.4933	Up	1.32e-17
VIT_19s0014g04460.t01	LOCVIT_19s0014g04460.t01	1434	51	0.831073	2	0.0737993	3.4933	Up	1.61e-06
VIT_00s0449g00010.t01	LOCVIT_00s0449g00010.t01	1497	204	3.18439	8	0.282774	3.4933	Up	4.26e-23
VIT_16s0050g00690.t01	LOCVIT_16s0050g00690.t01	2911	5555	44.5923	218	3.96265	3.49226	Up	0
VIT_01s0011g00900.t01	LOCVIT_01s0011g00900.t01	2677	305	2.66238	12	0.237194	3.48857	Up	6.68e-34
VIT_05s0051g00490.t01	LOCVIT_05s0051g00490.t01	2289	127	1.29651	5	0.115583	3.48763	Up	8.82e-15
VIT_05s0094g00950.t01	LOCVIT_05s0094g00950.t01	1602	962	14.0324	38	1.25514	3.48284	Up	6.81e-104
VIT_18s0001g01830.t01	LOCVIT_18s0001g01830.t01	3199	12079	88.2338	478	7.90651	3.48022	Up	0
VIT_04s0008g00190.t01	LOCVIT_04s0008g00190.t01	2034	2399	27.5612	95	2.47141	3.47923	Up	1.62e-256
VIT_10s0116g00240.t01	LOCVIT_10s0116g00240.t01	1413	303	5.01093	12	0.449377	3.47908	Up	1.29e-33
VIT_08s0007g06850.t01	LOCVIT_08s0007g06850.t01	331	101	7.13036	4	0.639445	3.47908	Up	6e-12
VIT_18s0122g01050.t01	LOCVIT_18s0122g01050.t01	1095	227	4.84429	9	0.43491	3.47749	Up	1.76e-25
VIT_10s0003g03050.t01	LOCVIT_10s0003g03050.t01	326	227	16.2715	9	1.46082	3.47749	Up	1.76e-25
VIT_03s0038g02530.t01	LOCVIT_03s0038g02530.t01	1169	2369	47.3553	94	4.25485	3.47634	Up	3.69e-253
VIT_12s0055g00440.t01	LOCVIT_12s0055g00440.t01	209	151	16.883	6	1.51906	3.47431	Up	2.54e-17
VIT_18s0001g12620.t01	LOCVIT_18s0001g12620.t01	2189	1056	11.2729	42	1.01525	3.47295	Up	1.22e-113
VIT_01s0011g02130.t01	LOCVIT_01s0011g02130.t01	1279	527	9.62849	21	0.868801	3.47021	Up	2.15e-57
VIT_11s0103g00420.t01	LOCVIT_11s0103g00420.t01	2353	1826	18.1341	73	1.64162	3.46552	Up	5.07e-195
VIT_02s0025g00240.t01	LOCVIT_02s0025g00240.t01	1207	150	2.90404	6	0.263036	3.46473	Up	3.53e-17
VIT_01s0011g00010.t01	LOCVIT_01s0011g00010.t01	1515	200	3.08486	8	0.279414	3.46473	Up	1.58e-22
VIT_00s0357g00060.t01	LOCVIT_00s0357g00060.t01	1651	50	0.707687	2	0.0640994	3.46473	Up	2.23e-06
VIT_08s0040g02340.t01	LOCVIT_08s0040g02340.t01	794	50	1.47153	2	0.133285	3.46473	Up	2.23e-06
VIT_18s0001g08430.t01	LOCVIT_18s0001g08430.t01	1375	1375	23.3678	55	2.11656	3.46473	Up	3.2e-147
VIT_15s0048g00230.t01	LOCVIT_15s0048g00230.t01	942	423	10.4932	17	0.954925	3.45792	Up	3.34e-46
VIT_09s0002g07510.t01	LOCVIT_09s0002g07510.t01	3267	696	4.97827	28	0.453503	3.45646	Up	4.1e-75
VIT_13s0047g00090.t01	LOCVIT_13s0047g00090.t01	687	149	5.06813	6	0.462132	3.45508	Up	4.9e-17
VIT_18s0001g07400.t01	LOCVIT_18s0001g07400.t01	1152	844	17.1202	34	1.5617	3.45451	Up	9.76e-91
VIT_08s0040g00670.t01	LOCVIT_08s0040g00670.t01	3076	11842	89.9616	478	8.22267	3.45163	Up	0
VIT_18s0001g13720.t01	LOCVIT_18s0001g13720.t01	169	99	13.6888	4	1.2524	3.45023	Up	1.16e-11
VIT_18s0001g15350.t01	LOCVIT_18s0001g15350.t01	1341	198	3.45028	8	0.315669	3.45023	Up	3.04e-22
VIT_02s0025g04850.t01	LOCVIT_02s0025g04850.t01	1122	2918	60.773	118	5.56494	3.44899	Up	0
VIT_09s0002g05920.t01	LOCVIT_09s0002g05920.t01	2220	346	3.64201	14	0.333692	3.44814	Up	6.05e-38
VIT_14s0108g01490.t01	LOCVIT_14s0108g01490.t01	2047	1481	16.9066	60	1.55097	3.44634	Up	9.08e-158
VIT_07s0005g01420.t01	LOCVIT_07s0005g01420.t01	5079	3870	17.8054	157	1.63566	3.44437	Up	0
VIT_19s0014g00900.t01	LOCVIT_19s0014g00900.t01	2766	197	1.6643	8	0.153041	3.44292	Up	4.22e-22
VIT_01s0026g01660.t01	LOCVIT_01s0026g01660.t01	3134	26032	194.101	1059	17.88	3.44038	Up	0
VIT_11s0118g00510.t01	LOCVIT_11s0118g00510.t01	2087	2603	29.1454	106	2.68754	3.43891	Up	1.46e-275
VIT_01s0026g01550.t01	LOCVIT_01s0026g01550.t01	1343	2160	37.5834	88	3.46719	3.43826	Up	6.47e-229
VIT_18s0001g13160.t01	LOCVIT_18s0001g13160.t01	1381	368	6.22691	15	0.574737	3.43754	Up	3.53e-40
VIT_05s0094g00430.t01	LOCVIT_05s0094g00430.t01	1326	1741	30.6813	71	2.83326	3.43682	Up	9.11e-185
VIT_18s0089g00370.t01	LOCVIT_18s0089g00370.t01	1061	343	7.55435	14	0.698207	3.43558	Up	1.61e-37
VIT_00s0245g00060.t01	LOCVIT_00s0245g00060.t01	350	98	6.54299	4	0.604732	3.43558	Up	1.6e-11
VIT_00s0211g00030.t01	LOCVIT_00s0211g00030.t01	2244	49	0.51026	2	0.0471605	3.43558	Up	3.1e-06
VIT_02s0012g02700.t01	LOCVIT_02s0012g02700.t01	627	98	3.65239	4	0.33757	3.43558	Up	1.6e-11
VIT_14s0171g00360.t01	LOCVIT_14s0171g00360.t01	1570	2030	30.2144	83	2.79737	3.4331	Up	5.65e-215
VIT_04s0023g02630.t01	LOCVIT_04s0023g02630.t01	1725	1125	15.2399	46	1.41104	3.43302	Up	7.66e-120
VIT_13s0047g00990.t01	LOCVIT_13s0047g00990.t01	2011	293	3.40466	12	0.315748	3.43067	Up	3.38e-32
VIT_07s0095g00640.t01	LOCVIT_07s0095g00640.t01	2634	634	5.6246	26	0.522311	3.42877	Up	4.15e-68
VIT_01s0026g00650.t01	LOCVIT_01s0026g00650.t01	1907	487	5.96756	20	0.554946	3.42672	Up	1.3e-52
VIT_08s0007g07620.t01	LOCVIT_08s0007g07620.t01	1448	27319	440.874	1123	41.0377	3.42535	Up	0
VIT_11s0103g00650.t01	LOCVIT_11s0103g00650.t01	2622	802	7.14759	33	0.665967	3.42394	Up	1.11e-85
VIT_00s0301g00050.t01	LOCVIT_00s0301g00050.t01	1563	2333	34.8798	96	3.25	3.42388	Up	2.87e-246
VIT_17s0000g02480.t01	LOCVIT_17s0000g02480.t01	626	8096	684.333	1711	63.8696	3.4215	Up	0
VIT_00s2390g00010.t01	LOCVIT_00s2390g00010.t01	1181	339	6.70761	14	0.627263	3.41866	Up	5.93e-37
VIT_14s0128g00840.t01	LOCVIT_14s0128g00840.t01	2757	604	5.11939	25	0.479816	3.41542	Up	9.49e-65
VIT_12s0035g01400.t01	LOCVIT_12s0035g01400.t01	617	531	20.1107	22	1.88673	3.41401	Up	4.51e-57
VIT_14s0060g01300.t01	LOCVIT_14s0060g01300.t01	686	265	9.02693	11	0.848477	3.41129	Up	4.13e-29
VIT_17s0000g01630.t01	LOCVIT_17s0000g01630.t01	482	108	11.8563	23	1.11506	3.41045	Up	1.45e-34
VIT_13s0147g00200.t01	LOCVIT_13s0147g00200.t01	1176	650	12.9159	27	1.21486	3.41028	Up	1.73e-69
VIT_02s0012g02220.t01	LOCVIT_02s0012g02220.t01	1291	3389	61.3428	141	5.77915	3.40796	Up	0
VIT_13s0067g02510.t01	LOCVIT_13s0067g02510.t01	1044	5091	113.952	212	10.745	3.40668	Up	0
VIT_13s0019g04090.t01	LOCVIT_13s0019g04090.t01	1127	4656	96.54	194	9.10855	3.40583	Up	0
VIT_14s0036g01200.t01	LOCVIT_14s0036g01200.t01	690	72	2.43838	3	0.230061	3.40583	Up	1.12e-08
VIT_09s0002g08100.t01	LOCVIT_09s0002g08100.t01	770	2134	64.7622	89	6.11604	3.40448	Up	2.36e-224
VIT_12s0057g01100.t01	LOCVIT_12s0057g01100.t01	1467	2539	40.4437	106	3.82338	3.403	Up	1.62e-266
VIT_14s0060g00400.t01	LOCVIT_14s0060g00400.t01	2208	503	5.32338	21	0.503259	3.40297	Up	5.4e-54
VIT_14s0083g00630.t01	LOCVIT_14s0083g00630.t01	1749	1674	22.3658	70	2.11777	3.40067	Up	3.48e-176
VIT_03s0038g02970.t01	LOCVIT_03s0038g02970.t01	8229	1100	3.12366	46	0.295789	3.4006	Up	2.61e-116
VIT_07s0104g00830.t01	LOCVIT_07s0104g00830.t01	1769	2816	37.1983	118	3.5296	3.39766	Up	5.08e-295
VIT_05s0049g00190.t01	LOCVIT_05s0049g00190.t01	2129	2046	22.4568	86	2.13744	3.3932	Up	1.4e-214
VIT_05s0020g04630.t01	LOCVIT_05s0020g04630.t01	2576	5754	52.1966	242	4.97097	3.39236	Up	0
VIT_02s0025g04220.t01	LOCVIT_02s0025g04220.t01	2020	190	2.19796	8	0.209561	3.39073	Up	4.13e-21
VIT_07s0005g03600.t01	LOCVIT_07s0005g03600.t01	417	95	5.3236	4	0.507569	3.39073	Up	4.28e-11
VIT_09s0002g05690.t01	LOCVIT_09s0002g05690.t01	3114	1423	10.6784	60	1.01954	3.3887	Up	1.43e-149
VIT_04s0023g02900.t01	LOCVIT_04s0023g02900.t01	1825	664	8.50205	28	0.811833	3.38856	Up	1.38e-70
VIT_14s0068g01790.t01	LOCVIT_14s0068g01790.t01	597	237	9.27667	10	0.886333	3.38769	Up	5.06e-26
VIT_13s0019g00860.t01	LOCVIT_13s0019g00860.t01	809	829	23.9455	35	2.28924	3.38682	Up	9.87e-88
VIT_01s0150g00360.t01	LOCVIT_01s0150g00360.t01	725	142	4.57687	6	0.43791	3.38566	Up	4.81e-16
VIT_09s0002g08270.t01	LOCVIT_09s0002g08270.t01	1990	3834	45.0212	162	4.30758	3.38566	Up	0
VIT_04s0008g04480.t01	LOCVIT_04s0008g04480.t01	2539	13461	123.889	569	11.8583	3.38508	Up	0
VIT_11s0016g00690.t01	LOCVIT_11s0016g00690.t01	892	3594	94.1524	152	9.01675	3.38432	Up	0
VIT_05s0049g00420.t01	LOCVIT_05s0049g00420.t01	1412	5200	86.0571	220	8.24441	3.38381	Up	0
VIT_18s0001g13120.t01	LOCVIT_18s0001g13120.t01	2286	3900	39.8664	165	3.81926	3.38381	Up	0
VIT_17s0000g07010.t01	LOCVIT_17s0000g07010.t01	972	661	15.8911	28	1.52427	3.38202	Up	3.64e-70
VIT_00s0662g00030.t01	LOCVIT_00s0662g00030.t01	1606	9415	136.991	399	13.1462	3.38137	Up	0
VIT_00s0323g00060.t01	LOCVIT_00s0323g00060.t01	891	731	19.1716	31	1.84101	3.3804	Up	2.06e-77
VIT_09s0070g00570.t01	LOCVIT_09s0070g00570.t01	887	165	4.34689	7	0.417586	3.37984	Up	1.94e-18
VIT_04s0044g01930.t01	LOCVIT_04s0044g01930.t01	352	165	10.9537	7	1.05227	3.37984	Up	1.94e-18
VIT_16s0050g01140.t01	LOCVIT_16s0050g01140.t01	1076	730	15.8536	31	1.52448	3.37843	Up	2.85e-77
VIT_03s0088g00290.t01	LOCVIT_03s0088g00290.t01	637	4307	157.999	184	15.2844	3.36978	Up	0
VIT_02s0012g01760.t01	LOCVIT_02s0012g01760.t01	2304	468	4.74659	20	0.459324	3.36931	Up	6.27e-50
VIT_13s0074g00190.t01	LOCVIT_13s0074g00190.t01	978	468	11.1821	20	1.08209	3.36931	Up	6.27e-50
VIT_06s0004g05400.t01	LOCVIT_06s0004g05400.t01	441	187	9.9088	8	0.959893	3.36777	Up	1.1e-20
VIT_00s0527g00010.t01	LOCVIT_00s0527g00010.t01	1065	1331	29.2043	57	2.83202	3.36628	Up	3.09e-139
VIT_01s0011g00660.t01	LOCVIT_01s0011g00660.t01	2297	1751	17.8133	75	1.72771	3.36602	Up	1.18e-182
VIT_03s0091g00760.t01	LOCVIT_03s0091g00760.t01	1970	3034	35.9888	130	3.49179	3.36551	Up	0
VIT_15s0046g01320.t01	LOCVIT_15s0046g01320.t01	2326	70	0.703245	3	0.0682469	3.36519	Up	2.16e-08
VIT_19s0085g01060.t01	LOCVIT_19s0085g01060.t01	1223	583	11.1394	25	1.08165	3.36437	Up	8.7e-62
VIT_14s0006g00410.t01	LOCVIT_14s0006g00410.t01	1119	443	9.25107	19	0.898452	3.36411	Up	2.83e-47
VIT_12s0059g00600.t01	LOCVIT_12s0059g00600.t01	865	1329	35.9027	57	3.48682	3.36411	Up	5.91e-139
VIT_15s0046g00150.t01	LOCVIT_15s0046g00150.t01	1360	186	3.19589	8	0.311259	3.36003	Up	1.52e-20
VIT_18s0089g00970.t01	LOCVIT_18s0089g00970.t01	423	93	5.13761	4	0.50037	3.36003	Up	8.2e-11
VIT_19s0014g00830.t01	LOCVIT_19s0014g00830.t01	4979	1023	4.80122	44	0.467608	3.36003	Up	3.3e-107
VIT_01s0026g01750.t01	LOCVIT_01s0026g01750.t01	1854	93	1.17217	4	0.114162	3.36003	Up	8.2e-11
VIT_10s0003g01170.t01	LOCVIT_10s0003g01170.t01	745	1208	37.8904	52	3.69333	3.35884	Up	2.79e-126
VIT_12s0035g02090.t01	LOCVIT_12s0035g02090.t01	5674	32747	134.865	1411	13.1586	3.35744	Up	0
VIT_12s0035g01750.t01	LOCVIT_12s0035g01750.t01	1573	3893	57.8328	168	5.65135	3.35522	Up	0
VIT_05s0029g00290.t01	LOCVIT_05s0029g00290.t01	1044	440	9.84851	19	0.962996	3.3543	Up	7.48e-47
VIT_04s0044g01680.t01	LOCVIT_04s0044g01680.t01	3431	509	3.46669	22	0.339292	3.35296	Up	5.7e-54
VIT_09s0054g00830.t01	LOCVIT_09s0054g00830.t01	1093	1410	30.1451	61	2.95312	3.35161	Up	7.17e-147
VIT_18s0001g12210.t01	LOCVIT_18s0001g12210.t01	3120	716	5.36262	31	0.525749	3.35049	Up	2.66e-75
VIT_12s0142g00630.t01	LOCVIT_12s0142g00630.t01	2839	2816	23.1785	122	2.27387	3.34957	Up	1.59e-291
VIT_04s0023g02610.t01	LOCVIT_04s0023g02610.t01	1075	415	9.02107	18	0.886003	3.34791	Up	3.38e-44
VIT_15s0045g01340.t01	LOCVIT_15s0045g01340.t01	768	3106	94.5058	135	9.30131	3.3449	Up	0
VIT_06s0004g02490.t01	LOCVIT_06s0004g02490.t01	3300	46	0.325733	2	0.0320691	3.34443	Up	8.29e-06
VIT_04s0008g06620.t01	LOCVIT_04s0008g06620.t01	1788	368	4.80948	16	0.473504	3.34443	Up	2.62e-39
VIT_00s0194g00220.t01	LOCVIT_00s0194g00220.t01	427	46	2.51738	2	0.247841	3.34443	Up	8.29e-06
VIT_08s0007g01370.t01	LOCVIT_08s0007g01370.t01	1117	184	3.84931	8	0.378973	3.34443	Up	2.9e-20
VIT_04s0008g02420.t01	LOCVIT_04s0008g02420.t01	249	46	4.31695	2	0.425013	3.34443	Up	8.29e-06
VIT_03s0097g00140.t01	LOCVIT_03s0097g00140.t01	766	46	1.40329	2	0.138157	3.34443	Up	8.29e-06
VIT_04s0008g06420.t01	LOCVIT_04s0008g06420.t01	492	92	4.36959	4	0.430196	3.34443	Up	1.14e-10
VIT_13s0156g00420.t01	LOCVIT_13s0156g00420.t01	548	46	1.96153	2	0.193117	3.34443	Up	8.29e-06
VIT_03s0091g01020.t01	LOCVIT_03s0091g01020.t01	2379	1908	18.7414	83	1.8461	3.34368	Up	8.87e-198
VIT_02s0012g01010.t01	LOCVIT_02s0012g01010.t01	1845	3814	48.3062	166	4.76083	3.34292	Up	0
VIT_12s0057g01330.t01	LOCVIT_12s0057g01330.t01	750	4547	141.671	198	13.9693	3.34221	Up	0
VIT_18s0001g03020.t01	LOCVIT_18s0001g03020.t01	2739	643	5.48576	28	0.540925	3.34219	Up	1.24e-67
VIT_11s0037g00970.t01	LOCVIT_11s0037g00970.t01	1014	505	11.6378	22	1.14804	3.34158	Up	2.08e-53
VIT_03s0017g00620.t01	LOCVIT_03s0017g00620.t01	1282	367	6.68954	16	0.660394	3.34051	Up	3.62e-39
VIT_13s0064g00270.t01	LOCVIT_13s0064g00270.t01	1064	688	15.11	30	1.49194	3.34025	Up	3.13e-72
VIT_16s0050g01010.t01	LOCVIT_16s0050g01010.t01	1160	642	12.9329	28	1.27724	3.33995	Up	1.72e-67
VIT_08s0007g02840.t01	LOCVIT_08s0007g02840.t01	2801	7127	59.4582	311	5.87515	3.33918	Up	0
VIT_14s0006g03150.t01	LOCVIT_14s0006g03150.t01	1083	229	4.94112	10	0.488588	3.33815	Up	6.79e-25
VIT_10s0003g04960.t01	LOCVIT_10s0003g04960.t01	2710	1190	10.2611	52	1.01533	3.33718	Up	9.41e-124
VIT_00s0144g00120.t01	LOCVIT_00s0144g00120.t01	2409	572	5.54852	25	0.549129	3.33689	Up	3.06e-60
VIT_06s0004g04080.t01	LOCVIT_06s0004g04080.t01	1567	4298	64.0937	188	6.34834	3.33573	Up	0
VIT_00s0211g00010.t01	LOCVIT_00s0211g00010.t01	1426	4023	65.9248	176	6.53077	3.3355	Up	0
VIT_19s0085g00350.t01	LOCVIT_19s0085g00350.t01	4400	4767	25.3169	209	2.51342	3.33238	Up	0
VIT_15s0045g00440.t01	LOCVIT_15s0045g00440.t01	1863	228	2.85983	10	0.284026	3.33183	Up	9.38e-25
VIT_06s0004g06540.t01	LOCVIT_06s0004g06540.t01	1231	35366	671.346	1555	66.8411	3.32825	Up	0
VIT_00s1232g00030.t01	LOCVIT_00s1232g00030.t01	1289	1660	30.0935	73	2.99669	3.32801	Up	1.32e-171
VIT_14s0066g01670.t01	LOCVIT_14s0066g01670.t01	1919	159	1.93616	7	0.193016	3.3264	Up	1.36e-17
VIT_14s0081g00270.t01	LOCVIT_14s0081g00270.t01	1743	159	2.13166	7	0.212506	3.3264	Up	1.36e-17
VIT_13s0064g00400.t01	LOCVIT_13s0064g00400.t01	1595	1521	22.2837	67	2.22272	3.32559	Up	2.83e-157
VIT_15s0048g00950.t01	LOCVIT_15s0048g00950.t01	893	136	3.55882	6	0.355526	3.32337	Up	3.38e-15
VIT_06s0004g07640.t01	LOCVIT_06s0004g07640.t01	871	204	5.47306	9	0.546759	3.32337	Up	3.14e-22
VIT_12s0035g00420.t01	LOCVIT_12s0035g00420.t01	2214	543	5.73113	24	0.573595	3.32072	Up	4.99e-57
VIT_17s0000g02580.t01	LOCVIT_17s0000g02580.t01	2081	339	3.80668	15	0.381409	3.31912	Up	4.33e-36
VIT_16s0050g00930.t01	LOCVIT_16s0050g00930.t01	1717	1784	24.2797	79	2.4346	3.31799	Up	7.84e-184
VIT_00s2380g00010.t01	LOCVIT_00s2380g00010.t01	1103	158	3.34734	7	0.33581	3.3173	Up	1.88e-17
VIT_08s0007g04610.t01	LOCVIT_08s0007g04610.t01	1395	406	6.80096	18	0.682762	3.31628	Up	6.2e-43
VIT_13s0074g00770.t01	LOCVIT_13s0074g00770.t01	483	31784	1537.73	1410	154.47	3.3154	Up	0
VIT_14s0006g00660.t01	LOCVIT_14s0006g00660.t01	1527	2813	43.0476	125	4.33154	3.31298	Up	1.61e-288
VIT_00s0374g00030.t01	LOCVIT_00s0374g00030.t01	2420	225	2.17263	10	0.218653	3.31272	Up	2.47e-24
VIT_00s1644g00010.t01	LOCVIT_00s1644g00010.t01	917	45	1.14673	2	0.115407	3.31272	Up	1.15e-05
VIT_12s0059g00170.t01	LOCVIT_12s0059g00170.t01	644	315	11.4299	14	1.15031	3.31272	Up	1.43e-33
VIT_08s0040g00720.t01	LOCVIT_08s0040g00720.t01	1644	270	3.83778	12	0.386234	3.31272	Up	5.9e-29
VIT_16s0039g00260.t01	LOCVIT_16s0039g00260.t01	1211	45	0.868334	2	0.0873891	3.31272	Up	1.15e-05
VIT_00s0324g00070.t01	LOCVIT_00s0324g00070.t01	1611	4725	68.5369	210	6.89755	3.31272	Up	0
VIT_12s0057g01060.t01	LOCVIT_12s0057g01060.t01	1675	45	0.627792	2	0.063181	3.31272	Up	1.15e-05
VIT_07s0031g02330.t01	LOCVIT_07s0031g02330.t01	1791	90	1.17426	4	0.118178	3.31272	Up	2.17e-10
VIT_06s0061g01480.t01	LOCVIT_06s0061g01480.t01	4393	2247	11.9525	100	1.20451	3.3108	Up	1.1e-230
VIT_19s0027g01330.t01	LOCVIT_19s0027g01330.t01	2928	966	7.70947	43	0.777085	3.31049	Up	4.53e-100
VIT_05s0049g01980.t01	LOCVIT_05s0049g01980.t01	1736	538	7.24187	24	0.731531	3.30737	Up	2.51e-56
VIT_09s0002g04770.t01	LOCVIT_09s0002g04770.t01	3714	716	4.50494	32	0.45591	3.30469	Up	1.91e-74
VIT_00s0225g00100.t01	LOCVIT_00s0225g00100.t01	1821	246	3.15677	11	0.319635	3.30395	Up	1.96e-26
VIT_08s0007g01890.t01	LOCVIT_08s0007g01890.t01	871	4761	127.732	213	12.94	3.30321	Up	0
VIT_05s0020g04600.t01	LOCVIT_05s0020g04600.t01	834	5207	145.895	233	14.783	3.30292	Up	0
VIT_06s0004g05980.t01	LOCVIT_06s0004g05980.t01	1003	201	4.68288	9	0.474802	3.302	Up	8.28e-22
VIT_14s0060g00170.t01	LOCVIT_14s0060g00170.t01	847	201	5.54537	9	0.562251	3.302	Up	8.28e-22
VIT_06s0004g01920.t01	LOCVIT_06s0004g01920.t01	2989	290	2.2672	13	0.230138	3.30034	Up	6.49e-31
VIT_14s0006g00170.t01	LOCVIT_14s0006g00170.t01	1786	312	4.08217	14	0.41478	3.29892	Up	3.75e-33
VIT_03s0038g00360.t01	LOCVIT_03s0038g00360.t01	946	4076	100.684	183	10.236	3.29811	Up	0
VIT_11s0052g01480.t01	LOCVIT_11s0052g01480.t01	4065	10372	59.6239	466	6.06592	3.29709	Up	0
VIT_18s0001g04580.t01	LOCVIT_18s0001g04580.t01	1970	9235	109.544	415	11.1469	3.2968	Up	0
VIT_00s0391g00050.t01	LOCVIT_00s0391g00050.t01	792	89	2.62593	4	0.267243	3.2966	Up	3e-10
VIT_13s0158g00380.t01	LOCVIT_13s0158g00380.t01	1184	2550	50.3277	115	5.13946	3.29166	Up	2.87e-260
VIT_06s0009g01450.t01	LOCVIT_06s0009g01450.t01	939	1286	32.0032	58	3.26839	3.29157	Up	4.57e-132
VIT_03s0063g00290.t01	LOCVIT_03s0063g00290.t01	1932	2501	30.25	113	3.09487	3.28898	Up	4.02e-255
VIT_04s0008g00910.t01	LOCVIT_04s0008g00910.t01	1604	2346	34.1776	106	3.49682	3.28894	Up	2.05e-239
VIT_16s0098g01860.t01	LOCVIT_16s0098g01860.t01	1997	14182	165.95	641	16.9844	3.28846	Up	0
VIT_14s0006g01870.t01	LOCVIT_14s0006g01870.t01	1130	641	13.2556	29	1.35797	3.28707	Up	1.69e-66
VIT_19s0027g00040.t01	LOCVIT_19s0027g00040.t01	565	1921	79.4506	87	8.14783	3.28557	Up	3.56e-196
VIT_04s0043g01010.t01	LOCVIT_04s0043g01010.t01	1848	14298	180.797	648	18.5543	3.28455	Up	0
VIT_04s0023g02010.t01	LOCVIT_04s0023g02010.t01	1281	6382	116.42	290	11.979	3.28076	Up	0
VIT_19s0085g00140.t01	LOCVIT_19s0085g00140.t01	473	44	2.17375	2	0.223738	3.2803	Up	1.59e-05
VIT_08s0007g06560.t01	LOCVIT_08s0007g06560.t01	2093	44	0.491249	2	0.0505629	3.2803	Up	1.59e-05
VIT_06s0004g03520.t01	LOCVIT_06s0004g03520.t01	1887	44	0.544878	2	0.0560828	3.2803	Up	1.59e-05
VIT_08s0007g01970.t01	LOCVIT_08s0007g01970.t01	237	44	4.33833	2	0.446532	3.2803	Up	1.59e-05
VIT_07s0151g00370.t01	LOCVIT_07s0151g00370.t01	871	88	2.36093	4	0.243004	3.2803	Up	4.15e-10
VIT_07s0129g00290.t01	LOCVIT_07s0129g00290.t01	1539	1956	29.6995	89	3.06001	3.27883	Up	2.29e-199
VIT_02s0012g00840.t01	LOCVIT_02s0012g00840.t01	1785	439	5.74704	20	0.592875	3.27702	Up	7.32e-46
VIT_09s0002g04570.t01	LOCVIT_09s0002g04570.t01	1020	307	7.03326	14	0.726272	3.27561	Up	1.88e-32
VIT_19s0014g00020.t01	LOCVIT_19s0014g00020.t01	2976	1096	8.60589	50	0.889014	3.27505	Up	2.65e-112
VIT_11s0065g00380.t01	LOCVIT_11s0065g00380.t01	1291	1051	19.0237	48	1.96737	3.27346	Up	1.04e-107
VIT_17s0000g06340.t01	LOCVIT_17s0000g06340.t01	1614	1223	17.7068	56	1.83593	3.26972	Up	5.81e-125
VIT_00s0203g00120.t01	LOCVIT_00s0203g00120.t01	772	131	3.96527	6	0.411249	3.26933	Up	1.7e-14
VIT_16s0039g02350.t01	LOCVIT_16s0039g02350.t01	461	131	6.64031	6	0.688687	3.26933	Up	1.7e-14
VIT_11s0037g00050.t01	LOCVIT_11s0037g00050.t01	3264	4231	30.2908	194	3.14502	3.26774	Up	0
VIT_18s0001g04540.t01	LOCVIT_18s0001g04540.t01	1930	5430	65.7447	249	6.82674	3.26761	Up	0
VIT_08s0007g08730.t01	LOCVIT_08s0007g08730.t01	5793	3788	15.28	174	1.58934	3.26515	Up	0
VIT_12s0028g03110.t01	LOCVIT_12s0028g03110.t01	801	261	7.61423	12	0.79272	3.26381	Up	1.07e-27
VIT_05s0049g02240.t01	LOCVIT_05s0049g02240.t01	838	87	2.42601	4	0.252573	3.26381	Up	5.73e-10
VIT_05s0062g00020.t01	LOCVIT_05s0062g00020.t01	934	261	6.52998	12	0.679838	3.26381	Up	1.07e-27
VIT_08s0040g00430.t01	LOCVIT_08s0040g00430.t01	1474	3975	63.017	183	6.56939	3.26191	Up	0
VIT_19s0027g00600.t01	LOCVIT_19s0027g00600.t01	1861	1585	19.9022	73	2.07562	3.26131	Up	4.03e-161
VIT_16s0050g01710.t01	LOCVIT_16s0050g01710.t01	585	1106	44.1792	51	4.61302	3.25958	Up	7.43e-113
VIT_10s0116g00330.t01	LOCVIT_10s0116g00330.t01	1845	2233	28.282	103	2.95401	3.25914	Up	3.48e-226
VIT_02s0025g01170.t01	LOCVIT_02s0025g01170.t01	4772	4182	20.4787	193	2.14007	3.25839	Up	0
VIT_01s0244g00160.t01	LOCVIT_01s0244g00160.t01	711	65	2.1363	3	0.223266	3.25828	Up	1.1e-07
VIT_13s0067g02890.t01	LOCVIT_13s0067g02890.t01	2046	3959	45.2166	183	4.73279	3.25609	Up	0
VIT_10s0003g00790.t01	LOCVIT_10s0003g00790.t01	2969	1081	8.50812	50	0.89111	3.25517	Up	3.27e-110
VIT_05s0102g00430.t01	LOCVIT_05s0102g00430.t01	1389	5006	84.2184	232	8.83806	3.25233	Up	0
VIT_05s0077g00780.t01	LOCVIT_05s0077g00780.t01	565	345	14.2688	16	1.49845	3.25132	Up	4.35e-36
VIT_14s0128g00880.t01	LOCVIT_14s0128g00880.t01	2232	1185	12.4063	55	1.30389	3.25018	Up	1.66e-120
VIT_07s0104g01070.t01	LOCVIT_07s0104g01070.t01	3979	3037	17.8357	141	1.87507	3.24975	Up	2e-306
VIT_01s0011g01760.t01	LOCVIT_01s0011g01760.t01	534	409	17.8978	19	1.88271	3.2489	Up	1.64e-42
VIT_08s0040g03280.t01	LOCVIT_08s0040g03280.t01	2369	8262	81.4964	384	8.57704	3.24818	Up	0
VIT_06s0004g05570.t01	LOCVIT_06s0004g05570.t01	1647	86	1.22018	4	0.12851	3.24714	Up	7.92e-10
VIT_16s0050g01950.t01	LOCVIT_16s0050g01950.t01	813	86	2.47187	4	0.26034	3.24714	Up	7.92e-10
VIT_00s0203g00130.t01	LOCVIT_00s0203g00130.t01	3224	301	2.18167	14	0.229776	3.24714	Up	1.29e-31
VIT_12s0035g00250.t01	LOCVIT_12s0035g00250.t01	2124	129	1.41923	6	0.149475	3.24714	Up	3.23e-14
VIT_10s0003g03290.t01	LOCVIT_10s0003g03290.t01	2577	172	1.55967	8	0.164266	3.24714	Up	1.39e-18
VIT_00s0686g00010.t01	LOCVIT_00s0686g00010.t01	595	1309	51.4092	61	5.42481	3.24438	Up	9.52e-133
VIT_16s0098g00110.t01	LOCVIT_16s0098g00110.t01	1509	386	5.97745	18	0.631182	3.2434	Up	3.86e-40
VIT_07s0104g00860.t01	LOCVIT_07s0104g00860.t01	2868	1863	15.1793	87	1.60513	3.24134	Up	4.31e-188
VIT_07s0205g00110.t01	LOCVIT_07s0205g00110.t01	1685	1027	14.2426	48	1.50735	3.24013	Up	2.29e-104
VIT_19s0015g00320.t01	LOCVIT_19s0015g00320.t01	1121	235	4.8987	11	0.519228	3.23796	Up	6.74e-25
VIT_05s0077g01830.t01	LOCVIT_05s0077g01830.t01	4053	2049	11.8136	96	1.25333	3.23661	Up	1.93e-206
VIT_13s0064g00840.t01	LOCVIT_13s0064g00840.t01	1898	37776	465.091	1770	49.3456	3.23652	Up	0
VIT_12s0057g00470.t01	LOCVIT_12s0057g00470.t01	1458	1962	31.4456	92	3.33889	3.23542	Up	1.1e-197
VIT_11s0016g01820.t01	LOCVIT_11s0016g01820.t01	872	14538	389.589	682	41.3846	3.23478	Up	0
VIT_14s0066g02330.t01	LOCVIT_14s0066g02330.t01	4675	6693	33.4547	314	3.55402	3.23469	Up	0
VIT_03s0038g02950.t01	LOCVIT_03s0038g02950.t01	2046	255	2.91241	12	0.310347	3.23026	Up	7.35e-27
VIT_01s0011g03740.t01	LOCVIT_01s0011g03740.t01	2510	1487	13.8438	70	1.47569	3.22978	Up	5.4e-150
VIT_05s0094g01460.t01	LOCVIT_05s0094g01460.t01	1203	2908	56.4868	137	6.02596	3.22865	Up	1.22e-291
VIT_16s0098g01690.t01	LOCVIT_16s0098g01690.t01	1660	1186	16.6953	56	1.78505	3.2254	Up	8.2e-120
VIT_02s0012g02460.t01	LOCVIT_02s0012g02460.t01	1299	127	2.28461	6	0.244407	3.22459	Up	6.15e-14
VIT_09s0002g03340.t01	LOCVIT_09s0002g03340.t01	821	1544	43.9463	73	4.70491	3.2235	Up	2.03e-155
VIT_02s0033g00960.t01	LOCVIT_02s0033g00960.t01	649	148	5.32887	7	0.570722	3.22297	Up	4.72e-16
VIT_14s0171g00400.t01	LOCVIT_14s0171g00400.t01	1893	11182	138.034	530	14.8148	3.21991	Up	0
VIT_00s1206g00010.t01	LOCVIT_00s1206g00010.t01	1332	11496	201.679	545	21.6503	3.2196	Up	0
VIT_10s0003g02150.t01	LOCVIT_10s0003g02150.t01	1269	464	8.54426	22	0.917344	3.21942	Up	1.11e-47
VIT_10s0003g04460.t01	LOCVIT_10s0003g04460.t01	2357	253	2.5083	12	0.269397	3.2189	Up	1.4e-26
VIT_13s0064g01150.t01	LOCVIT_13s0064g01150.t01	2909	843	6.77177	40	0.727592	3.21833	Up	1.93e-85
VIT_16s0100g00300.t01	LOCVIT_16s0100g00300.t01	1383	16181	273.402	768	29.384	3.21792	Up	0
VIT_15s0046g02300.t01	LOCVIT_15s0046g02300.t01	1388	14891	250.699	707	26.9526	3.21746	Up	0
VIT_09s0002g02750.t01	LOCVIT_09s0002g02750.t01	1071	2502	54.5904	119	5.87934	3.21492	Up	3.13e-250
VIT_00s0360g00030.t01	LOCVIT_00s0360g00030.t01	390	84	5.03307	4	0.542709	3.21319	Up	1.51e-09
VIT_04s0008g04400.t01	LOCVIT_04s0008g04400.t01	550	42	1.78445	2	0.192415	3.21319	Up	3.04e-05
VIT_15s0046g00190.t01	LOCVIT_15s0046g00190.t01	1869	42	0.52512	2	0.0566229	3.21319	Up	3.04e-05
VIT_18s0001g02830.t01	LOCVIT_18s0001g02830.t01	1959	1092	13.0259	52	1.40456	3.21319	Up	4.47e-110
VIT_17s0000g01640.t01	LOCVIT_17s0000g01640.t01	5505	12013	50.9932	573	5.50768	3.21079	Up	0
VIT_18s0001g15650.t01	LOCVIT_18s0001g15650.t01	1173	9096	181.205	434	19.5778	3.21034	Up	0
VIT_01s0010g00920.t01	LOCVIT_01s0010g00920.t01	2380	4819	47.3149	230	5.11355	3.2099	Up	0
VIT_00s0662g00040.t01	LOCVIT_00s0662g00040.t01	1456	11562	185.562	552	20.0608	3.20945	Up	0
VIT_12s0059g01940.t01	LOCVIT_12s0059g01940.t01	2992	4231	33.0445	202	3.57241	3.20944	Up	0
VIT_16s0148g00110.t01	LOCVIT_16s0148g00110.t01	2195	377	4.01352	18	0.43392	3.20937	Up	6.89e-39
VIT_19s0015g01440.t01	LOCVIT_19s0015g01440.t01	1615	251	3.63178	12	0.39317	3.20745	Up	2.65e-26
VIT_04s0008g05810.t01	LOCVIT_04s0008g05810.t01	1869	4869	60.8764	233	6.59657	3.20609	Up	0
VIT_18s0072g01010.t01	LOCVIT_18s0072g01010.t01	1898	376	4.62924	18	0.50182	3.20554	Up	9.48e-39
VIT_04s0008g01460.t01	LOCVIT_04s0008g01460.t01	4287	3418	18.631	164	2.02424	3.20226	Up	0
VIT_00s2379g00010.t01	LOCVIT_00s2379g00010.t01	1014	125	2.88065	6	0.313101	3.20169	Up	1.17e-13
VIT_02s0025g03170.t01	LOCVIT_02s0025g03170.t01	980	125	2.98059	6	0.323964	3.20169	Up	1.17e-13
VIT_11s0206g00150.t01	LOCVIT_11s0206g00150.t01	1139	125	2.56451	6	0.27874	3.20169	Up	1.17e-13
VIT_12s0057g01490.t01	LOCVIT_12s0057g01490.t01	2074	458	5.1603	22	0.561287	3.20064	Up	7.57e-47
VIT_18s0001g02640.t01	LOCVIT_18s0001g02640.t01	612	416	15.884	20	1.72922	3.19938	Up	1.16e-42
VIT_04s0008g00210.t01	LOCVIT_04s0008g00210.t01	558	104	4.35529	5	0.474141	3.19938	Up	1.54e-11
VIT_14s0068g01430.t01	LOCVIT_14s0068g01430.t01	2277	3511	36.0318	169	3.92731	3.19766	Up	0
VIT_08s0007g00610.t01	LOCVIT_08s0007g00610.t01	1111	996	20.949	48	2.28612	3.19591	Up	4.6e-100
VIT_00s0532g00030.t01	LOCVIT_00s0532g00030.t01	533	7050	309.087	340	33.7538	3.19489	Up	0
VIT_02s0025g02850.t01	LOCVIT_02s0025g02850.t01	2830	829	6.8452	40	0.747902	3.19417	Up	1.69e-83
VIT_08s0056g01470.t01	LOCVIT_08s0056g01470.t01	573	352	14.3551	17	1.56988	3.19284	Up	3.08e-36
VIT_10s0003g00090.t01	LOCVIT_10s0003g00090.t01	724	13003	419.685	629	45.9709	3.19051	Up	0
VIT_14s0030g01520.t01	LOCVIT_14s0030g01520.t01	1157	124	2.50442	6	0.274403	3.19011	Up	1.61e-13
VIT_13s0019g00460.t01	LOCVIT_13s0019g00460.t01	1350	413	7.14882	20	0.783912	3.18894	Up	3.03e-42
VIT_04s0008g05760.t01	LOCVIT_04s0008g05760.t01	1174	4814	216.975	1196	23.8057	3.18815	Up	0
VIT_13s0067g02650.t01	LOCVIT_13s0067g02650.t01	2438	825	7.90749	40	0.868156	3.18719	Up	6.03e-83
VIT_04s0008g05770.t01	LOCVIT_04s0008g05770.t01	1763	1794	23.7787	87	2.61119	3.18689	Up	1.61e-178
VIT_16s0039g00910.t01	LOCVIT_16s0039g00910.t01	2013	3438	39.9099	167	4.38979	3.18452	Up	0
VIT_08s0007g08310.t01	LOCVIT_08s0007g08310.t01	2672	53153	464.846	2585	51.1912	3.18279	Up	0
VIT_02s0025g01110.t01	LOCVIT_02s0025g01110.t01	1376	2034	34.5423	99	3.80705	3.18162	Up	6.96e-202
VIT_05s0062g01030.t01	LOCVIT_05s0062g01030.t01	1471	2586	41.0803	126	4.53241	3.1801	Up	4.23e-256
VIT_06s0004g01140.t01	LOCVIT_06s0004g01140.t01	2377	903	8.87722	44	0.979478	3.18002	Up	1.81e-90
VIT_00s0125g00210.t01	LOCVIT_00s0125g00210.t01	2224	472	4.95936	23	0.547223	3.17995	Up	5.71e-48
VIT_11s0052g01550.t01	LOCVIT_11s0052g01550.t01	399	41	2.4012	2	0.265234	3.17842	Up	4.2e-05
VIT_18s0001g02960.t01	LOCVIT_18s0001g02960.t01	1152	41	0.831667	2	0.0918647	3.17842	Up	4.2e-05
VIT_00s0568g00030.t01	LOCVIT_00s0568g00030.t01	432	82	4.43556	4	0.489945	3.17842	Up	2.86e-09
VIT_11s0052g01510.t01	LOCVIT_11s0052g01510.t01	1530	328	5.00957	16	0.55335	3.17842	Up	9.99e-34
VIT_00s0862g00020.t01	LOCVIT_00s0862g00020.t01	807	717	20.7617	35	2.29491	3.17742	Up	4.36e-72
VIT_05s0020g01910.t01	LOCVIT_05s0020g01910.t01	1939	43828	528.192	2140	58.3993	3.17704	Up	0
VIT_07s0005g02020.t01	LOCVIT_07s0005g02020.t01	633	1104	40.7553	54	4.514	3.17451	Up	4.26e-110
VIT_06s0004g03300.t01	LOCVIT_06s0004g03300.t01	4248	3920	21.5635	192	2.3916	3.17255	Up	0
VIT_12s0028g00060.t01	LOCVIT_12s0028g00060.t01	1574	449	6.66592	22	0.739587	3.17201	Up	1.33e-45
VIT_05s0094g01650.t01	LOCVIT_05s0094g01650.t01	1012	163	3.76379	8	0.418293	3.1696	Up	2.49e-17
VIT_18s0001g13340.t01	LOCVIT_18s0001g13340.t01	1806	5004	64.7467	246	7.20757	3.16722	Up	0
VIT_01s0011g03360.t01	LOCVIT_01s0011g03360.t01	606	61	2.35221	3	0.261951	3.16665	Up	3.97e-07
VIT_19s0014g03130.t01	LOCVIT_19s0014g03130.t01	972	1952	46.928	96	5.22608	3.16665	Up	5.28e-193
VIT_12s0034g02270.t01	LOCVIT_12s0034g02270.t01	543	122	5.25023	6	0.584686	3.16665	Up	3.05e-13
VIT_18s0001g00560.t01	LOCVIT_18s0001g00560.t01	1591	1789	26.2759	88	2.92674	3.16638	Up	5.17e-177
VIT_14s0068g00810.t01	LOCVIT_14s0068g00810.t01	2587	7739	69.9047	381	7.79291	3.16516	Up	0
VIT_19s0015g02500.t01	LOCVIT_19s0015g02500.t01	1685	16429	227.84	810	25.4364	3.16305	Up	0
VIT_14s0030g01980.t01	LOCVIT_14s0030g01980.t01	1419	7158	117.877	353	13.1633	3.16269	Up	0
VIT_12s0035g00410.t01	LOCVIT_12s0035g00410.t01	1113	162	3.40125	8	0.380335	3.16072	Up	3.42e-17
VIT_17s0000g04020.t01	LOCVIT_17s0000g04020.t01	867	5728	154.384	283	17.2718	3.16003	Up	0
VIT_16s0039g00210.t01	LOCVIT_16s0039g00210.t01	2275	263	2.70142	13	0.302366	3.15935	Up	3.71e-27
VIT_01s0026g00090.t01	LOCVIT_01s0026g00090.t01	1282	283	5.15842	14	0.577845	3.15817	Up	4.06e-29
VIT_14s0068g00470.t01	LOCVIT_14s0068g00470.t01	599	101	3.94015	5	0.441687	3.15715	Up	4.03e-11
VIT_19s0027g00530.t01	LOCVIT_19s0027g00530.t01	388	101	6.08286	5	0.681883	3.15715	Up	4.03e-11
VIT_19s0090g01430.t01	LOCVIT_19s0090g01430.t01	4176	3675	20.5644	182	2.30612	3.15661	Up	0
VIT_07s0031g02570.t01	LOCVIT_07s0031g02570.t01	2515	363	3.37277	18	0.378709	3.15477	Up	5.97e-37
VIT_11s0016g02020.t01	LOCVIT_11s0016g02020.t01	3174	746	5.49225	37	0.616831	3.15445	Up	1.81e-74
VIT_14s0068g01170.t01	LOCVIT_14s0068g01170.t01	2626	322	2.86536	16	0.322401	3.15179	Up	6.75e-33
VIT_04s0210g00080.t01	LOCVIT_04s0210g00080.t01	1140	161	3.30019	8	0.371327	3.15179	Up	4.71e-17
VIT_07s0005g02800.t01	LOCVIT_07s0005g02800.t01	1740	342	4.59299	17	0.516977	3.15126	Up	7.44e-35
VIT_05s0020g00010.t01	LOCVIT_05s0020g00010.t01	2539	241	2.21806	12	0.250086	3.1488	Up	6.42e-25
VIT_01s0010g00630.t01	LOCVIT_01s0010g00630.t01	2466	281	2.66276	14	0.300404	3.14794	Up	7.68e-29
VIT_12s0028g03940.t01	LOCVIT_12s0028g03940.t01	6249	5419	20.2641	270	2.28625	3.14787	Up	0
VIT_02s0012g01300.t01	LOCVIT_02s0012g01300.t01	1161	321	6.46087	16	0.729221	3.1473	Up	9.27e-33
VIT_17s0000g07600.t01	LOCVIT_17s0000g07600.t01	1447	1845	29.7952	92	3.36427	3.14671	Up	1.71e-181
VIT_19s0090g00270.t01	LOCVIT_19s0090g00270.t01	8082	2805	8.11021	140	0.916601	3.14537	Up	6.2e-275
VIT_06s0009g01840.t01	LOCVIT_06s0009g01840.t01	1930	9541	115.519	477	13.0777	3.14295	Up	0
VIT_02s0025g03140.t01	LOCVIT_02s0025g03140.t01	1309	740	13.2102	37	1.49566	3.1428	Up	1.21e-73
VIT_18s0001g15020.t01	LOCVIT_18s0001g15020.t01	1421	80	1.31557	4	0.148949	3.1428	Up	5.43e-09
VIT_16s0115g00300.t01	LOCVIT_16s0115g00300.t01	1702	160	2.19674	8	0.248715	3.1428	Up	6.47e-17
VIT_00s0369g00050.t01	LOCVIT_00s0369g00050.t01	1642	60	0.853879	3	0.0966762	3.1428	Up	5.47e-07
VIT_17s0000g04420.t01	LOCVIT_17s0000g04420.t01	993	40	0.941302	2	0.106574	3.1428	Up	5.79e-05
VIT_03s0063g02470.t01	LOCVIT_03s0063g02470.t01	670	100	3.48773	5	0.394881	3.1428	Up	5.54e-11
VIT_00s0194g00050.t01	LOCVIT_00s0194g00050.t01	227	80	8.23536	4	0.932407	3.1428	Up	5.43e-09
VIT_16s0050g01720.t01	LOCVIT_16s0050g01720.t01	850	2600	71.478	130	8.09274	3.1428	Up	8.82e-255
VIT_14s0081g00110.t01	LOCVIT_14s0081g00110.t01	1476	40	0.633274	2	0.0716993	3.1428	Up	5.79e-05
VIT_00s0459g00010.t01	LOCVIT_00s0459g00010.t01	1221	1399	26.7744	70	3.03357	3.14177	Up	8.04e-138
VIT_00s1488g00020.t01	LOCVIT_00s1488g00020.t01	928	519	13.0689	26	1.48251	3.14002	Up	4.9e-52
VIT_08s0040g00280.t01	LOCVIT_08s0040g00280.t01	828	319	9.00282	16	1.02249	3.13828	Up	1.75e-32
VIT_13s0067g01100.t01	LOCVIT_13s0067g01100.t01	3253	777	5.58155	39	0.634384	3.13724	Up	3.95e-77
VIT_16s0039g02650.t01	LOCVIT_16s0039g02650.t01	1112	518	10.8854	26	1.2372	3.13724	Up	6.74e-52
VIT_14s0066g00170.t01	LOCVIT_14s0066g00170.t01	1202	836	16.2525	42	1.84891	3.13591	Up	7.65e-83
VIT_18s0041g01750.t01	LOCVIT_18s0041g01750.t01	5719	2724	11.1303	137	1.26757	3.13435	Up	3.33e-266
VIT_05s0077g02080.t01	LOCVIT_05s0077g02080.t01	1812	1489	19.2024	75	2.19015	3.13218	Up	3.49e-146
VIT_01s0026g01120.t01	LOCVIT_01s0026g01120.t01	4506	476	2.4685	24	0.281833	3.13073	Up	1.02e-47
VIT_19s0014g01210.t01	LOCVIT_19s0014g01210.t01	800	119	3.47596	6	0.396856	3.13073	Up	7.93e-13
VIT_18s0001g06520.t01	LOCVIT_18s0001g06520.t01	2782	6874	57.7392	347	6.6	3.12901	Up	0
VIT_12s0057g01400.t01	LOCVIT_12s0057g01400.t01	1820	693	8.89775	35	1.01758	3.1283	Up	8.9e-69
VIT_01s0011g00520.t01	LOCVIT_01s0011g00520.t01	1578	198	2.93208	10	0.335324	3.1283	Up	1.41e-20
VIT_09s0002g05990.t01	LOCVIT_09s0002g05990.t01	1894	1621	19.9996	82	2.2909	3.12599	Up	1.02e-158
VIT_18s0001g01950.t01	LOCVIT_18s0001g01950.t01	1617	494	7.13896	25	0.81809	3.12538	Up	2.15e-49
VIT_04s0008g02650.t01	LOCVIT_04s0008g02650.t01	1143	494	10.0995	25	1.15735	3.12538	Up	2.15e-49
VIT_11s0016g03060.t01	LOCVIT_11s0016g03060.t01	851	573	15.7341	29	1.80318	3.12528	Up	4.56e-57
VIT_12s0057g00220.t01	LOCVIT_12s0057g00220.t01	890	7103	186.496	360	21.4035	3.12323	Up	0
VIT_14s0006g02340.t01	LOCVIT_14s0006g02340.t01	1157	59	1.19162	3	0.137202	3.11855	Up	7.53e-07
VIT_13s0156g00210.t01	LOCVIT_13s0156g00210.t01	6094	16661	63.8876	848	7.36317	3.11714	Up	0
VIT_16s0039g00920.t01	LOCVIT_16s0039g00920.t01	1919	14822	180.489	755	20.8182	3.11599	Up	0
VIT_07s0005g03520.t01	LOCVIT_07s0005g03520.t01	2649	1765	15.5697	90	1.79776	3.11447	Up	4.26e-172
VIT_09s0054g01250.t01	LOCVIT_09s0054g01250.t01	1031	98	2.22119	5	0.256615	3.11365	Up	1.05e-10
VIT_18s0001g07000.t01	LOCVIT_18s0001g07000.t01	1865	646	8.09416	33	0.936282	3.11187	Up	6.51e-64
VIT_01s0011g04950.t01	LOCVIT_01s0011g04950.t01	767	625	19.0416	32	2.20763	3.10858	Up	7.99e-62
VIT_13s0047g01240.t01	LOCVIT_13s0047g01240.t01	3914	9656	57.6494	495	6.692	3.1068	Up	0
VIT_18s0117g00420.t01	LOCVIT_18s0117g00420.t01	556	39	1.63911	2	0.190338	3.10627	Up	7.98e-05
VIT_19s0014g00730.t01	LOCVIT_19s0014g00730.t01	531	39	1.71628	2	0.1993	3.10627	Up	7.98e-05
VIT_18s0001g11140.t01	LOCVIT_18s0001g11140.t01	2436	9534	91.4568	489	10.6219	3.10605	Up	0
VIT_01s0010g01220.t01	LOCVIT_01s0010g01220.t01	1008	4229	98.0382	217	11.3912	3.10542	Up	0
VIT_11s0118g00620.t01	LOCVIT_11s0118g00620.t01	1168	4457	89.1698	229	10.3744	3.10352	Up	0
VIT_07s0191g00070.t01	LOCVIT_07s0191g00070.t01	1438	973	15.8115	50	1.83985	3.10331	Up	2.81e-95
VIT_10s0003g03870.t01	LOCVIT_10s0003g03870.t01	1833	2121	27.0394	109	3.14656	3.10322	Up	8.55e-206
VIT_05s0020g00200.t01	LOCVIT_05s0020g00200.t01	1238	1749	33.0132	90	3.84674	3.10133	Up	6.69e-170
VIT_00s0389g00030.t01	LOCVIT_00s0389g00030.t01	2253	6334	65.6954	326	7.65646	3.10104	Up	0
VIT_06s0080g00790.t01	LOCVIT_06s0080g00790.t01	829	136	3.83356	7	0.446802	3.10098	Up	2.17e-14
VIT_09s0002g08980.t01	LOCVIT_09s0002g08980.t01	361	136	8.80339	7	1.02604	3.10098	Up	2.17e-14
VIT_13s0067g03210.t01	LOCVIT_13s0067g03210.t01	1849	10233	129.326	527	15.0815	3.10015	Up	0
VIT_08s0056g00990.t01	LOCVIT_08s0056g00990.t01	216	97	10.4939	5	1.22486	3.09886	Up	1.44e-10
VIT_00s0304g00030.t01	LOCVIT_00s0304g00030.t01	2119	698	7.69738	36	0.898965	3.09803	Up	1.14e-68
VIT_04s0043g00830.t01	LOCVIT_04s0043g00830.t01	1143	407	8.32083	21	0.972175	3.09744	Up	1.29e-40
VIT_01s0011g05180.t01	LOCVIT_01s0011g05180.t01	775	465	14.0207	24	1.63863	3.097	Up	3.33e-46
VIT_16s0098g01810.t01	LOCVIT_16s0098g01810.t01	5354	2343	10.2261	121	1.19585	3.09615	Up	1.1e-226
VIT_08s0105g00220.t01	LOCVIT_08s0105g00220.t01	1762	542	7.18806	28	0.84086	3.09567	Up	1.32e-53
VIT_10s0116g00920.t01	LOCVIT_10s0116g00920.t01	2139	2768	30.2394	143	3.5375	3.09563	Up	1.9e-267
VIT_11s0103g00230.t01	LOCVIT_11s0103g00230.t01	2796	2013	16.8238	104	1.96819	3.09556	Up	5.78e-195
VIT_08s0007g06410.t01	LOCVIT_08s0007g06410.t01	1845	387	4.90154	20	0.573595	3.09513	Up	1.16e-38
VIT_00s0269g00030.t01	LOCVIT_00s0269g00030.t01	1045	58	1.29697	3	0.151906	3.09389	Up	1.04e-06
VIT_18s0001g00060.t01	LOCVIT_18s0001g00060.t01	2912	22734	182.433	1176	21.3692	3.09376	Up	0
VIT_03s0038g02610.t01	LOCVIT_03s0038g02610.t01	1478	657	10.3875	34	1.21724	3.09316	Up	1.25e-64
VIT_07s0005g00390.t01	LOCVIT_07s0005g00390.t01	2523	5368	49.718	278	5.83041	3.0921	Up	0
VIT_08s0105g00570.t01	LOCVIT_08s0105g00570.t01	3061	14383	109.801	745	12.8785	3.09185	Up	0
VIT_08s0007g05790.t01	LOCVIT_08s0007g05790.t01	951	4680	260.397	1244	30.5674	3.09065	Up	0
VIT_08s0105g00330.t01	LOCVIT_08s0105g00330.t01	4323	2604	14.0758	135	1.65242	3.09057	Up	2.49e-251
VIT_07s0095g00520.t01	LOCVIT_07s0095g00520.t01	1137	135	2.77454	7	0.325768	3.09033	Up	2.97e-14
VIT_07s0031g01640.t01	LOCVIT_07s0031g01640.t01	2443	27544	263.464	1429	30.9514	3.08953	Up	0
VIT_05s0020g04280.t01	LOCVIT_05s0020g04280.t01	3210	77	0.560537	4	0.0659366	3.08766	Up	1.41e-08
VIT_08s0007g00170.t01	LOCVIT_08s0007g00170.t01	1198	77	1.50194	4	0.176675	3.08766	Up	1.41e-08
VIT_19s0014g02370.t01	LOCVIT_19s0014g02370.t01	977	2674	63.9566	139	7.52821	3.08671	Up	9.56e-258
VIT_07s0005g06720.t01	LOCVIT_07s0005g06720.t01	1302	2497	44.8152	130	5.28328	3.08448	Up	1.22e-240
VIT_18s0001g12260.t01	LOCVIT_18s0001g12260.t01	3479	2514	16.8861	131	1.99245	3.08322	Up	3.54e-242
VIT_01s0010g01570.t01	LOCVIT_01s0010g01570.t01	1733	115	1.55066	6	0.183199	3.0814	Up	2.82e-12
VIT_03s0038g01880.t01	LOCVIT_03s0038g01880.t01	1398	364	6.08433	19	0.719147	3.08074	Up	2.71e-36
VIT_08s0032g00460.t01	LOCVIT_08s0032g00460.t01	1458	3103	49.7328	162	5.87934	3.08047	Up	2.92e-298
VIT_12s0035g01350.t01	LOCVIT_12s0035g01350.t01	1602	3174	46.298	166	5.48298	3.07792	Up	8e-305
VIT_16s0050g02700.t01	LOCVIT_16s0050g02700.t01	1333	497	8.71253	26	1.03208	3.07753	Up	5.15e-49
VIT_06s0061g00930.t01	LOCVIT_06s0061g00930.t01	486	172	8.27009	9	0.979891	3.07721	Up	8.76e-18
VIT_06s0004g00950.t01	LOCVIT_06s0004g00950.t01	2936	4659	37.0813	244	4.39749	3.07594	Up	0
VIT_19s0014g03290.t01	LOCVIT_19s0014g03290.t01	1440	1622	26.3213	85	3.1234	3.07504	Up	1.81e-156
VIT_06s0004g05800.t01	LOCVIT_06s0004g05800.t01	1451	534	8.59987	28	1.02109	3.07421	Up	1.65e-52
VIT_01s0137g00310.t01	LOCVIT_01s0137g00310.t01	1467	953	15.1803	50	1.80348	3.07335	Up	1.54e-92
VIT_05s0020g00820.t01	LOCVIT_05s0020g00820.t01	2073	4971	56.0354	261	6.66212	3.07229	Up	0
VIT_05s0077g01140.t01	LOCVIT_05s0077g01140.t01	982	1941	46.1883	102	5.49617	3.07103	Up	1.08e-186
VIT_07s0005g06200.t01	LOCVIT_07s0005g06200.t01	2796	1444	12.0684	76	1.43829	3.0688	Up	3.21e-139
VIT_08s0007g05770.t01	LOCVIT_08s0007g05770.t01	1671	228	3.18843	12	0.379993	3.0688	Up	3.94e-23
VIT_02s0087g00030.t01	LOCVIT_02s0087g00030.t01	1493	38	0.59476	2	0.0708829	3.0688	Up	0.000109924
VIT_11s0065g00650.t01	LOCVIT_11s0065g00650.t01	281	38	3.16006	2	0.376613	3.0688	Up	0.000109924
VIT_15s0046g03370.t01	LOCVIT_15s0046g03370.t01	889	38	0.99885	2	0.119042	3.0688	Up	0.000109924
VIT_11s0016g00890.t01	LOCVIT_11s0016g00890.t01	693	834	28.1223	44	3.35962	3.06534	Up	5.55e-81
VIT_17s0000g03030.t01	LOCVIT_17s0000g03030.t01	3742	5950	37.1562	314	4.44015	3.06492	Up	0
VIT_05s0094g00410.t01	LOCVIT_05s0094g00410.t01	726	965	31.0605	51	3.71711	3.06283	Up	2.15e-93
VIT_07s0005g02600.t01	LOCVIT_07s0005g02600.t01	742	1172	36.9098	62	4.42139	3.06143	Up	4.77e-113
VIT_03s0038g04260.t01	LOCVIT_03s0038g04260.t01	2870	7647	62.2626	405	7.46697	3.05977	Up	0
VIT_01s0011g04960.t01	LOCVIT_01s0011g04960.t01	3254	1567	11.253	83	1.34968	3.05962	Up	1.58e-150
VIT_19s0015g00730.t01	LOCVIT_19s0015g00730.t01	2358	2982	29.5517	158	3.54556	3.05916	Up	7.08e-285
VIT_02s0488g00020.t01	LOCVIT_02s0488g00020.t01	1143	3056	62.4777	162	7.49964	3.05845	Up	7.7e-292
VIT_00s0181g00140.t01	LOCVIT_00s0181g00140.t01	1298	132	2.37639	7	0.285361	3.05791	Up	7.68e-14
VIT_18s0001g07790.t01	LOCVIT_18s0001g07790.t01	1201	1131	22.0058	60	2.6435	3.05736	Up	5.13e-109
VIT_13s0019g01030.t01	LOCVIT_13s0019g01030.t01	1425	3143	51.5404	167	6.20116	3.05509	Up	8.57e-300
VIT_07s0005g03310.t01	LOCVIT_07s0005g03310.t01	763	10821	331.407	575	39.8763	3.055	Up	0
VIT_02s0025g04470.t01	LOCVIT_02s0025g04470.t01	716	188	6.13568	10	0.739024	3.05353	Up	3.34e-19
VIT_09s0070g00320.t01	LOCVIT_09s0070g00320.t01	1737	169	2.27355	9	0.274166	3.05183	Up	2.26e-17
[truncated: 10,453 more rows]
