# Supplementary material for: Insights into grapevine defense response against drought as revealed by biochemical, physiological and RNA-Seq analysis
Source: Sci Rep. 2017 Oct 13;7:13134. doi: 10.1038/s41598-017-13464-3 (PMC5640638; doi:10.1038/s41598-017-13464-3)
Supplement: Supplementary file 4 — Supplementary: Table S3 [file 41598_2017_13464_MOESM4_ESM.xls]

## Sheet: Sheet1
Table S3 Gene Ontology (GO) functional annotation of transcripts.
	GO_item	Cluster frquency	Genome frquency of use	P_value
cellular_component	cell	3247 out of 3940 genes	7562 out of 9280 genes	1
cellular_component	cell junction	289 out of 3940 genes	693 out of 9280 genes	1
cellular_component	cell part	3247 out of 3940 genes	7562 out of 9280 genes	1
cellular_component	extracellular matrix	6 out of 3940 genes	17 out of 9280 genes	1
cellular_component	extracellular region	270 out of 3940 genes	666 out of 9280 genes	1
cellular_component	extracellular region part	3 out of 3940 genes	8 out of 9280 genes	1
cellular_component	macromolecular complex	630 out of 3940 genes	1630 out of 9280 genes	1
cellular_component	membrane	1604 out of 3940 genes	4086 out of 9280 genes	1
cellular_component	membrane part	733 out of 3940 genes	1828 out of 9280 genes	1
cellular_component	membrane-enclosed lumen	198 out of 3940 genes	475 out of 9280 genes	1
cellular_component	nucleoid	10 out of 3940 genes	20 out of 9280 genes	1
cellular_component	organelle	2358 out of 3940 genes	5482 out of 9280 genes	1
cellular_component	organelle part	1052 out of 3940 genes	2580 out of 9280 genes	1
cellular_component	symplast	289 out of 3940 genes	693 out of 9280 genes	1
cellular_component	virion	17 out of 3940 genes	46 out of 9280 genes	1
cellular_component	virion part	17 out of 3940 genes	46 out of 9280 genes	1
molecular_function	antioxidant activity	63 out of 6021 genes	164 out of 13937 genes	1
molecular_function	binding	3497 out of 6021 genes	8087 out of 13937 genes	1
molecular_function	catalytic activity	4291 out of 6021 genes,	9756 out of 13937 genes,	1
molecular_function	electron carrier activity	61 out of 6021 genes	132 out of 13937 genes	1
molecular_function	enzyme regulator activity	72 out of 6021 genes	167 out of 13937 genes	1
molecular_function	guanyl-nucleotide exchange factor activity	8 out of 6021 genes	14 out of 13937 genes	1
molecular_function	metallochaperone activity	2 out of 6021 genes	3 out of 13937 genes	1
molecular_function	molecular transducer activity	75 out of 6021 genes	189 out of 13937 genes	1
molecular_function	nucleic acid binding transcription factor activity	118 out of 6021 genes	259 out of 13937 genes	1
molecular_function	nutrient reservoir activity	10 out of 6021 genes	88 out of 13937 genes	1
molecular_function	protein binding transcription factor activity	15 out of 6021 genes	48 out of 13937 genes	1
molecular_function	receptor activity	22 out of 6021 genes	66 out of 13937 genes	1
molecular_function	structural molecule activity	147 out of 6021 genes	393 out of 13937 genes	1
molecular_function	transporter activity	385 out of 6021 genes	1032 out of 13937 genes	1
biological_process	biological adhesion	8 out of 5994 genes	11 out of 13734 genes	1
biological_process	biological regulation	1103 out of 5994 genes	2507 out of 13734 genes	1
biological_process	cellular component organization or biogenesis	608 out of 5994 genes	1340 out of 13734 genes	1
biological_process	cellular process	3632 out of 5994 genes	8230 out of 13734 genes	1
biological_process	developmental process	611 out of 5994 genes	1418 out of 13734 genes	1
biological_process	growth	111 out of 5994 genes	252 out of 13734 genes	1
biological_process	immune system process	67 out of 5994 genes	164 out of 13734 genes	1
biological_process	localization	738 out of 5994 genes	2034 out of 13734 genes	1
biological_process	locomotion	5 out of 5994 genes	12 out of 13734 genes	1
biological_process	metabolic process	4537 out of 5994 genes	10229 out of 13734 genes	1
biological_process	multi-organism process	320 out of 5994 genes	758 out of 13734 genes	1
biological_process	multicellular organismal process	600 out of 5994 genes	1420 out of 13734 genes	1
biological_process	negative regulation of biological process	144 out of 5994 genes	331 out of 13734 genes	1
biological_process	positive regulation of biological process	141 out of 5994 genes	312 out of 13734 genes	1
biological_process	regulation of biological process	1006 out of 5994 genes	2314 out of 13734 genes	1
biological_process	reproduction	327 out of 5994 genes	790 out of 13734 genes	1
biological_process	reproductive process	311 out of 5994 genes	752 out of 13734 genes	1
biological_process	response to stimulus	1434 out of 5994 genes	3350 out of 13734 genes	1
biological_process	rhythmic process	21 out of 5994 genes	33 out of 13734 genes	1
biological_process	signaling	258 out of 5994 genes	635 out of 13734 genes	1
biological_process	single-organism process	3185 out of 5994 genes	7465 out of 13734 genes	1
