# Supplementary material for: Insights into grapevine defense response against drought as revealed by biochemical, physiological and RNA-Seq analysis
Source: Sci Rep. 2017 Oct 13;7:13134. doi: 10.1038/s41598-017-13464-3 (PMC5640638; doi:10.1038/s41598-017-13464-3)
Supplement: Supplementary file 5 — Supplementary: Table S4 [file 41598_2017_13464_MOESM5_ESM.xls]

## Sheet: Sheet1
Table S4: KEGG pathway mapping
Pathway	DEGs with pathway annotations (7660)	All genes with pathway annotations (17412)	Pvalue	Qvalue	Pathway ID
Metabolic pathways	2126	4950	0.961242	1	ko01100
Biosynthesis of secondary metabolites	1160	2861	0.999979	1	ko01110
Plant-pathogen interaction	756	1715	0.47871	1	ko04626
Plant hormone signal transduction	482	1164	0.969389	1	ko04075
Pyrimidine metabolism	475	1044	0.163888	1	ko00240
Purine metabolism	353	736	0.0148341	0.453924	ko00230
Apoptosis	302	697	0.654758	1	ko04210
Limonene and pinene degradation	289	682	0.817828	1	ko00903
Fructose and mannose metabolism	270	616	0.548551	1	ko00051
Tyrosine metabolism	270	638	0.81797	1	ko00350
Starch and sucrose metabolism	209	516	0.952468	1	ko00500
Benzoate degradation	205	474	0.646563	1	ko00362
Ribosome	195	529	0.999691	1	ko03010
RNA transport	188	432	0.598056	1	ko03013
Ethylbenzene degradation	188	451	0.852803	1	ko00642
Protein processing in endoplasmic reticulum	179	439	0.923173	1	ko04141
RNA polymerase	174	328	0.000544493	0.0781317	ko03020
Phenylpropanoid biosynthesis	174	456	0.995401	1	ko00940
Spliceosome	172	391	0.520219	1	ko03040
ABC transporters	155	373	0.844128	1	ko02010
Flavonoid biosynthesis	151	376	0.941766	1	ko00941
Amino sugar and nucleotide sugar metabolism	147	323	0.308598	1	ko00520
Cytosolic DNA-sensing pathway	142	270	0.00258068	0.197422	ko04623
Ubiquitin mediated proteolysis	133	299	0.454116	1	ko04120
Cell cycle	132	271	0.0652494	0.998316	ko04110
Lysosome	127	305	0.814074	1	ko04142
Stilbenoid, diarylheptanoid and gingerol biosynthesis	121	357	0.999966	1	ko00945
mRNA surveillance pathway	117	259	0.372644	1	ko03015
Ribosome biogenesis in eukaryotes	113	236	0.126092	1	ko03008
RNA degradation	113	245	0.269932	1	ko03018
Glycolysis / Gluconeogenesis	107	249	0.651327	1	ko00010
Pentose and glucuronate interconversions	106	252	0.752996	1	ko00040
Pyruvate metabolism	102	244	0.775657	1	ko00620
Polycyclic aromatic hydrocarbon degradation	101	246	0.841085	1	ko00624
HTLV-I infection	99	225	0.524997	1	ko05166
Oxidative phosphorylation	98	264	0.99044	1	ko00190
Alanine, aspartate and glutamate metabolism	97	208	0.240953	1	ko00250
Bisphenol degradation	96	225	0.680361	1	ko00363
Homologous recombination	92	180	0.0319101	0.697464	ko03440
Glycine, serine and threonine metabolism	89	171	0.0202641	0.56371	ko00260
Carotenoid biosynthesis	89	193	0.299432	1	ko00906
Two-component system	88	181	0.118168	1	ko02020
Pentose phosphate pathway	88	184	0.163884	1	ko00030
Bile secretion	87	213	0.841495	1	ko04976
Flavone and flavonol biosynthesis	87	218	0.902061	1	ko00944
Glutathione metabolism	86	206	0.764907	1	ko00480
Meiosis - yeast	85	174	0.11132	1	ko04113
Cysteine and methionine metabolism	85	184	0.297186	1	ko00270
Insulin signaling pathway	83	188	0.510988	1	ko04910
Prostate cancer	80	194	0.802166	1	ko05215
Alzheimer's disease	80	196	0.834757	1	ko05010
Phenylalanine metabolism	80	198	0.863414	1	ko00360
Other glycan degradation	79	190	0.77217	1	ko00511
Galactose metabolism	78	159	0.112967	1	ko00052
Zeatin biosynthesis	77	147	0.0245393	0.625753	ko00908
Arginine and proline metabolism	74	157	0.23665	1	ko00330
Glycerolipid metabolism	73	162	0.421202	1	ko00561
Mismatch repair	72	148	0.144001	1	ko03430
Cyanoamino acid metabolism	71	185	0.948144	1	ko00460
Ascorbate and aldarate metabolism	71	186	0.954382	1	ko00053
Nucleotide excision repair	70	154	0.386525	1	ko03420
Circadian rhythm - plant	69	140	0.118941	1	ko04712
Phagosome	69	189	0.985084	1	ko04145
MAPK signaling pathway	67	142	0.246432	1	ko04010
DNA replication	67	144	0.296912	1	ko03030
Alcoholism	67	147	0.378915	1	ko05034
Endocytosis	66	167	0.894389	1	ko04144
Propanoate metabolism	65	143	0.392806	1	ko00640
Aminoacyl-tRNA biosynthesis	65	164	0.88697	1	ko00970
Progesterone-mediated oocyte maturation	63	132	0.217436	1	ko04914
Glycerophospholipid metabolism	63	166	0.951641	1	ko00564
MAPK signaling pathway - yeast	60	109	0.0129776	0.453924	ko04011
Phenylalanine, tyrosine and tryptophan biosynthesis	60	116	0.0564316	0.950399	ko00400
Valine, leucine and isoleucine degradation	60	120	0.108116	1	ko00280
Fatty acid metabolism	60	127	0.256882	1	ko00071
Cutin, suberine and wax biosynthesis	57	123	0.330621	1	ko00073
Photosynthesis	56	98	0.00590535	0.361407	ko00195
Wnt signaling pathway	56	149	0.95286	1	ko04310
Glyoxylate and dicarboxylate metabolism	55	112	0.159019	1	ko00630
alpha-Linolenic acid metabolism	55	133	0.758425	1	ko00592
Base excision repair	54	113	0.235191	1	ko03410
Methane metabolism	54	133	0.809938	1	ko00680
Chloroalkane and chloroalkene degradation	53	110	0.213942	1	ko00625
p53 signaling pathway	52	110	0.273895	1	ko04115
Regulation of actin cytoskeleton	52	125	0.735282	1	ko04810
Peroxisome	52	136	0.926391	1	ko04146
Regulation of autophagy	51	90	0.0103612	0.453924	ko04140
Herpes simplex infection	51	142	0.979644	1	ko05168
Drug metabolism - cytochrome P450	51	154	0.99779	1	ko00982
Metabolism of xenobiotics by cytochrome P450	50	138	0.973981	1	ko00980
Parkinson's disease	49	139	0.985668	1	ko05012
Transcriptional misregulation in cancer	48	94	0.100477	1	ko05202
Fc gamma R-mediated phagocytosis	48	122	0.870919	1	ko04666
Glycosylphosphatidylinositol(GPI)-anchor biosynthesis	47	94	0.141878	1	ko00563
Long-term potentiation	47	95	0.164596	1	ko04720
Focal adhesion	47	111	0.671476	1	ko04510
Nitrogen metabolism	47	111	0.671476	1	ko00910
Pathogenic Escherichia coli infection	47	118	0.843047	1	ko05130
Synaptic vesicle cycle	47	147	0.998946	1	ko04721
Protein export	46	113	0.787918	1	ko03060
Thyroid cancer	45	71	0.000765997	0.0781317	ko05216
Brassinosteroid biosynthesis	45	79	0.0137085	0.453924	ko00905
Phosphatidylinositol signaling system	45	106	0.660928	1	ko04070
Terpenoid backbone biosynthesis	45	134	0.994652	1	ko00900
GnRH signaling pathway	44	87	0.129072	1	ko04912
Citrate cycle (TCA cycle)	44	110	0.826938	1	ko00020
Diterpenoid biosynthesis	44	170	1	1	ko00904
beta-Alanine metabolism	43	78	0.0310838	0.697464	ko00410
GABAergic synapse	43	80	0.0500222	0.9004	ko04727
Porphyrin and chlorophyll metabolism	43	100	0.617029	1	ko00860
Antigen processing and presentation	43	103	0.711201	1	ko04612
Carbon fixation in photosynthetic organisms	43	109	0.854489	1	ko00710
Prion diseases	42	89	0.306703	1	ko05020
Ubiquinone and other terpenoid-quinone biosynthesis	42	97	0.593492	1	ko00130
Melanogenesis	41	82	0.161793	1	ko04916
Glutamatergic synapse	41	83	0.188254	1	ko04724
Inositol phosphate metabolism	41	86	0.279889	1	ko00562
Naphthalene degradation	41	90	0.42194	1	ko00626
Tryptophan metabolism	41	107	0.900978	1	ko00380
Pancreatic cancer	38	76	0.173096	1	ko05212
Sphingolipid metabolism	38	79	0.265608	1	ko00600
Retrograde endocannabinoid signaling	38	85	0.488985	1	ko04723
Dopaminergic synapse	38	90	0.670739	1	ko04728
Vascular smooth muscle contraction	37	80	0.382607	1	ko04270
mTOR signaling pathway	37	83	0.499464	1	ko04150
Butanoate metabolism	37	87	0.648039	1	ko00650
Steroid biosynthesis	37	93	0.82217	1	ko00100
Mineral absorption	36	78	0.391644	1	ko04978
Calcium signaling pathway	36	80	0.470718	1	ko04020
Tight junction	36	95	0.904571	1	ko04530
Gap junction	35	86	0.765344	1	ko04540
Shigellosis	35	88	0.817601	1	ko05131
Basal transcription factors	34	65	0.110062	1	ko03022
Bacterial secretion system	34	68	0.189851	1	ko03070
Vibrio cholerae infection	34	101	0.986824	1	ko05110
Colorectal cancer	33	71	0.379369	1	ko05210
Benzoxazinoid biosynthesis	33	84	0.836745	1	ko00402
Isoflavonoid biosynthesis	33	106	0.997572	1	ko00943
Lysine degradation	32	53	0.0119099	0.453924	ko00310
Amphetamine addiction	32	63	0.167863	1	ko05031
Sulfur metabolism	32	64	0.199061	1	ko00920
Glioma	32	65	0.232961	1	ko05214
Salmonella infection	32	76	0.67144	1	ko05132
Legionellosis	32	88	0.940786	1	ko05134
Folate biosynthesis	31	59	0.116547	1	ko00790
Renin-angiotensin system	30	57	0.118784	1	ko04614
Adipocytokine signaling pathway	30	58	0.145641	1	ko04920
Osteoclast differentiation	30	60	0.208905	1	ko04380
B cell receptor signaling pathway	30	64	0.365677	1	ko04662
Axon guidance	30	68	0.538483	1	ko04360
Fatty acid biosynthesis	30	95	0.995123	1	ko00061
Isoquinoline alkaloid biosynthesis	28	56	0.219459	1	ko00950
Histidine metabolism	28	58	0.298381	1	ko00340
Chemokine signaling pathway	28	62	0.475045	1	ko04062
Biosynthesis of unsaturated fatty acids	28	72	0.839679	1	ko01040
TGF-beta signaling pathway	28	87	0.990941	1	ko04350
Amyotrophic lateral sclerosis (ALS)	27	48	0.0590117	0.950399	ko05014
T cell receptor signaling pathway	27	56	0.306384	1	ko04660
VEGF signaling pathway	27	59	0.441186	1	ko04370
SNARE interactions in vesicular transport	27	64	0.660185	1	ko04130
Adherens junction	27	67	0.767584	1	ko04520
Bacterial chemotaxis	27	68	0.797896	1	ko02030
Morphine addiction	26	55	0.359763	1	ko05032
Natural killer cell mediated cytotoxicity	26	55	0.359763	1	ko04650
One carbon pool by folate	26	66	0.809729	1	ko00670
Tropane, piperidine and pyridine alkaloid biosynthesis	26	67	0.836455	1	ko00960
Serotonergic synapse	25	55	0.464932	1	ko04726
N-Glycan biosynthesis	25	61	0.725625	1	ko00510
Valine, leucine and isoleucine biosynthesis	25	70	0.936705	1	ko00290
Vitamin B6 metabolism	24	47	0.202647	1	ko00750
Gastric acid secretion	24	48	0.243073	1	ko04971
Endometrial cancer	24	52	0.428691	1	ko05213
Renal cell carcinoma	24	55	0.572915	1	ko05211
Systemic lupus erythematosus	24	61	0.805166	1	ko05322
Riboflavin metabolism	24	63	0.858329	1	ko00740
Salivary secretion	23	41	0.0803813	1	ko04970
Pantothenate and CoA biosynthesis	23	62	0.89017	1	ko00770
Hepatitis C	23	63	0.908479	1	ko05160
PPAR signaling pathway	23	70	0.97851	1	ko03320
Carbon fixation pathways in prokaryotes	22	41	0.137836	1	ko00720
Lipopolysaccharide biosynthesis	22	52	0.647916	1	ko00540
NOD-like receptor signaling pathway	22	54	0.730863	1	ko04621
Fatty acid elongation	21	45	0.41415	1	ko00062
Protein digestion and absorption	21	48	0.56888	1	ko04974
Hypertrophic cardiomyopathy (HCM)	21	52	0.745712	1	ko05410
Rheumatoid arthritis	21	70	0.99424	1	ko05323
Selenocompound metabolism	21	72	0.996629	1	ko00450
Proteasome	21	78	0.999393	1	ko03050
Sesquiterpenoid and triterpenoid biosynthesis	21	121	1	1	ko00909
Phototransduction - fly	20	42	0.373171	1	ko04745
Acute myeloid leukemia	20	43	0.426604	1	ko05221
Nicotine addiction	20	44	0.480229	1	ko05033
Cholinergic synapse	20	44	0.480229	1	ko04725
ErbB signaling pathway	20	46	0.584335	1	ko04012
Thiamine metabolism	20	54	0.879266	1	ko00730
Type II diabetes mellitus	20	56	0.918023	1	ko04930
Epithelial cell signaling in Helicobacter pylori infection	20	61	0.972346	1	ko05120
Notch signaling pathway	19	31	0.0395801	0.807433	ko04330
Olfactory transduction	19	34	0.11063	1	ko04740
Linoleic acid metabolism	19	37	0.229883	1	ko00591
Fc epsilon RI signaling pathway	19	44	0.600385	1	ko04664
Glycosaminoglycan degradation	19	47	0.73769	1	ko00531
Monoterpenoid biosynthesis	19	69	0.998393	1	ko00902
Melanoma	18	40	0.509758	1	ko05218
Chronic myeloid leukemia	17	38	0.525647	1	ko05220
Indole alkaloid biosynthesis	17	47	0.891246	1	ko00901
Bacterial invasion of epithelial cells	17	58	0.992508	1	ko05100
Hedgehog signaling pathway	16	32	0.304551	1	ko04340
Chlorocyclohexane and chlorobenzene degradation	16	33	0.363052	1	ko00361
Anthocyanin biosynthesis	16	33	0.363052	1	ko00942
Streptomycin biosynthesis	16	34	0.423129	1	ko00521
Amoebiasis	16	42	0.822598	1	ko05146
Long-term depression	16	53	0.986143	1	ko04730
Non-homologous end-joining	15	25	0.0794819	1	ko03450
Non-small cell lung cancer	15	35	0.617512	1	ko05223
Sulfur relay system	14	26	0.206952	1	ko04122
Cell cycle - Caulobacter	14	27	0.263405	1	ko04112
Vasopressin-regulated water reabsorption	14	32	0.578654	1	ko04962
Dorso-ventral axis formation	14	33	0.636887	1	ko04320
Bladder cancer	14	33	0.636887	1	ko05219
MAPK signaling pathway - fly	14	33	0.636887	1	ko04013
Ether lipid metabolism	14	34	0.690698	1	ko00565
Various types of N-glycan biosynthesis	14	34	0.690698	1	ko00513
Lysine biosynthesis	14	37	0.821054	1	ko00300
Glycosphingolipid biosynthesis - ganglio series	14	38	0.853942	1	ko00604
Glucosinolate biosynthesis	14	49	0.991052	1	ko00966
Phototransduction	13	25	0.271127	1	ko04744
Cardiac muscle contraction	13	26	0.335302	1	ko04260
RIG-I-like receptor signaling pathway	13	29	0.535354	1	ko04622
Viral myocarditis	13	32	0.711005	1	ko05416
Fat digestion and absorption	12	24	0.346993	1	ko04975
Drug metabolism - other enzymes	12	25	0.417023	1	ko00983
Dilated cardiomyopathy	12	26	0.487069	1	ko05414
Aldosterone-regulated sodium reabsorption	12	28	0.619347	1	ko04960
Caprolactam degradation	12	29	0.678635	1	ko00930
C5-Branched dibasic acid metabolism	12	32	0.820486	1	ko00660
Pancreatic secretion	11	25	0.576245	1	ko04972
Other types of O-glycan biosynthesis	11	33	0.922367	1	ko00514
Collecting duct acid secretion	11	38	0.98083	1	ko04966
Arachidonic acid metabolism	10	17	0.161554	1	ko00590
Peptidoglycan biosynthesis	10	23	0.599076	1	ko00550
Small cell lung cancer	10	23	0.599076	1	ko05222
Retinol metabolism	10	36	0.985179	1	ko00830
Glycosphingolipid biosynthesis - globo series	9	15	0.161271	1	ko00603
Nicotinate and nicotinamide metabolism	9	16	0.229931	1	ko00760
Flagellar assembly	9	16	0.229931	1	ko02040
Photosynthesis - antenna proteins	9	21	0.623816	1	ko00196
Leukocyte transendothelial migration	9	23	0.749873	1	ko04670
Circadian rhythm - mammal	9	28	0.929048	1	ko04710
Endocrine and other factor-regulated calcium reabsorption	9	44	0.999713	1	ko04961
Jak-STAT signaling pathway	8	15	0.31737	1	ko04630
Polyketide sugar unit biosynthesis	8	16	0.40481	1	ko00523
Taurine and hypotaurine metabolism	8	22	0.824966	1	ko00430
Vitamin digestion and absorption	7	11	0.156584	1	ko04977
Styrene degradation	7	11	0.156584	1	ko00643
Type I diabetes mellitus	7	12	0.237781	1	ko04940
Carbohydrate digestion and absorption	7	18	0.747486	1	ko04973
Taste transduction	6	11	0.341181	1	ko04742
Cocaine addiction	6	12	0.444581	1	ko05030
Arrhythmogenic right ventricular cardiomyopathy (ARVC)	6	16	0.779088	1	ko05412
Synthesis and degradation of ketone bodies	6	21	0.952808	1	ko00072
Basal cell carcinoma	5	11	0.576225	1	ko05217
Circadian rhythm - fly	5	12	0.670257	1	ko04711
Atrazine degradation	4	5	0.121334	1	ko00791
Phosphonate and phosphinate metabolism	4	6	0.238824	1	ko00440
Fluorobenzoate degradation	4	9	0.615092	1	ko00364
Toluene degradation	4	9	0.615092	1	ko00623
Steroid hormone biosynthesis	4	9	0.615092	1	ko00140
Proximal tubule bicarbonate reclamation	4	15	0.950184	1	ko04964
Novobiocin biosynthesis	3	7	0.663723	1	ko00401
ECM-receptor interaction	3	7	0.663723	1	ko04512
African trypanosomiasis	3	8	0.762276	1	ko05143
Caffeine metabolism	2	2	0.193521	1	ko00232
Biosynthesis of ansamycins	2	3	0.410318	1	ko01051
Geraniol degradation	2	5	0.728488	1	ko00281
Phosphotransferase system (PTS)	2	5	0.728488	1	ko02060
Biotin metabolism	2	6	0.823715	1	ko00780
Betalain biosynthesis	2	7	0.887712	1	ko00965
D-Glutamine and D-glutamate metabolism	2	9	0.956283	1	ko00471
Butirosin and neomycin biosynthesis	2	9	0.956283	1	ko00524
Tetracycline biosynthesis	2	12	0.990087	1	ko00253
Biosynthesis of siderophore group nonribosomal peptides	1	1	0.439926	1	ko01053
Dioxin degradation	1	2	0.686332	1	ko00621
Primary immunodeficiency	1	2	0.686332	1	ko05340
Neuroactive ligand-receptor interaction	1	2	0.686332	1	ko04080
D-Alanine metabolism	1	3	0.824339	1	ko00473
Glycosaminoglycan biosynthesis - heparan sulfate	1	10	0.996969	1	ko00534
Lipoic acid metabolism	1	14	0.999702	1	ko00785
