# Supplementary material for: Insights into grapevine defense response against drought as revealed by biochemical, physiological and RNA-Seq analysis
Source: Sci Rep. 2017 Oct 13;7:13134. doi: 10.1038/s41598-017-13464-3 (PMC5640638; doi:10.1038/s41598-017-13464-3)
Supplement: Supplementary file 6 — Supplementary: Table S5 [file 41598_2017_13464_MOESM6_ESM.xls]

## Sheet: Sheet1
Table S5: Differently-expressed genes related to chlorophylls metabolism.
geneID	Function	geneLength	Drought treatment	RPKM A	Control	RPKM B	log2 Ratio	Up-Down-Regulation(Drought treatment/Control)	P-value
Chlorophyll a Synthesis from Glutamate
VIT_14s0060g00110.t01	Glutamate-tRNA ligase	2485	2900	27.2703	593	12.627	1.11082	Up	2.58702e-76
VIT_03s0097g00710.t01	Glutamyl-tRNA reductase 1	1795	593	7.71984	982	28.948	-1.90682	Down	5.39802e-148
VIT_18s0001g08110.t01	Glutamyl-tRNA reductase 1	2324	6520	65.5586	8680	197.631	-1.59195	Down	0
VIT_17s0000g10180.t01	Radical S-adenosyl methionine domain-containing protein 1	1814	793	10.2154	99	2.88781	1.82269	Up	1.45801e-43
VIT_14s0171g00190.t01	Protoporphyrinogen oxidase	1827	2352	30.0827	489	14.1626	1.08685	Up	3.54958e-60
VIT_07s0005g02540.t01	Proporphyrinogen oxidase 1	1842	6262	79.4404	6390	183.562	-1.20832	Down	0
VIT_08s0007g08540.t01	Magnesium chelatase H subunit	4376	19972	106.65	25466	307.932	-1.52972	Down	0
VIT_17s0000g00280.t01	Magnesium protoporphyrin IX methyltransferase	1276	6603	120.923	6956	288.456	-1.25427	Down	0
VIT_17s0000g08920.t01	Magnesium protoporphyrin IX methyltransferase	1186	880	17.3387	4	0.178462	6.60223	Up	5.1033e-132
VIT_18s0157g00200.t01	Dehydrogenase/reductase SDR family member 12	1208	3343	64.6677	215	9.41766	2.77961	Up	5.12962e-291
VIT_16s0050g00750.t01	Short-chain dehydrogenase TIC 32	2168	13724	147.924	1052	25.676	2.52637	Up	0
VIT_16s0050g00760.t01	Short-chain dehydrogenase TIC 32	1604	1788	26.0484	207	6.82869	1.93152	Up	1.42377e-103
VIT_12s0059g00270.t01	Protochlorophyllide reductase	1564	16188	241.866	3107	105.118	1.2022	Up	0
VIT_02s0025g03380.t01	Short-chain dehydrogenase TIC 32	1195	3062	59.8764	578	25.5936	1.2262	Up	1.6043e-93
VIT_08s0040g03400.t01	Short-chain dehydrogenase TIC 32	1202	133	2.58562	591	26.0168	-3.33086	Down	4.88266e-177
VIT_19s0014g03160.t01	Protochlorophyllide reductase	1481	19494	307.584	38075	1360.37	-2.14494	Down	0
chlorophyll cycle
VIT_18s0001g02700.t01	Chlorophyllide a oxygenase	2176	1452	15.5929	2759	67.091	-2.10523	Down	0
VIT_13s0156g00370.t01	Protein PHR1-LIKE 1	1460	74	1.1844	0	0.001	10.2099	Up	2.43928e-12
VIT_11s0016g03890.t01	Chlorophyll(ide) b reductase NYC1	1895	18206	224.504	2644	73.8284	1.60449	Up	0
chlorophyll degradation
VIT_05s0020g04040.t01	Chlorophyllase-2	1206	5895	114.223	854	37.4698	1.60806	Up	2.49776e-264
VIT_07s0151g00110.t01	Chlorophyllase-1	1152	0	0.001	52	2.38848	-11.2219	Down	1.17342e-27
VIT_07s0151g00190.t01	Chlorophyllase-1-like	1141	40	0.819205	937	43.4536	-5.72911	Down	0
VIT_07s0151g00250.t01	Chlorophyllase-1-like	1173	162	3.22727	2556	115.301	-5.15895	Down	0
VIT_06s0061g00790.t01	Pheophorbide a oxygenase	1909	11544	141.309	998	27.6628	2.35283	Up	0
VIT_06s0004g00610.t01	Protochlorophyllide-dependent translocon component 52	1707	12480	170.844	1354	41.9717	2.02519	Up	0
Phytochromobilin synthesis
VIT_07s0031g03200.t01	Ferrochelatase-2,	1959	11749	140.147	634	17.1248	3.03278	Up	0
VIT_11s0016g05300.t01	Heme oxygenase 1	1301	7164	128.676	598	24.3218	2.40342	Up	0
VIT_18s0001g11040.t01	Heme oxygenase 2	1142	3402	69.6124	316	14.6417	2.24926	Up	2.7045e-235
VIT_06s0009g03770.t01	Phytochromobilin:ferredoxin oxidoreductase	1373	805	13.7007	109	4.20075	1.70553	Up	1.39648e-40
