# Supplementary material for: Insights into grapevine defense response against drought as revealed by biochemical, physiological and RNA-Seq analysis
Source: Sci Rep. 2017 Oct 13;7:13134. doi: 10.1038/s41598-017-13464-3 (PMC5640638; doi:10.1038/s41598-017-13464-3)
Supplement: Supplementary file 7 — Supplementary: Table S6 [file 41598_2017_13464_MOESM7_ESM.xls]

## Sheet: Sheet1
Table S6: Differently-expressed genes related to photosynthesis.
geneID	geneLength	Function	Drought	RPKM A	Control	RPKM B	log2 Ratio(Drought/control)	Up-Down-Regulation(Drought/Control)	P-value
PSII
VIT_00s0396g00010.t01	1611	psbC; Photosystem II CP43 chlorophyll apoprotein gene	91	1.31997	8542	280.566	-7.73169	Down	0
VIT_18s0001g09110.t01	1567	psbC; Photosystem II CP43 protein and photosystem II D2 protein (psbD) genes	218	3.25092	2095	70.7435	-4.44368	Down	0
VIT_00s2608g00020.t01	124	psbB; Photosystem II CP47 chlorophyll apoprotein gene	0	0.001	307	131.005	-16.9993	Down	1.12097e-158
VIT_00s0505g00050.t01	206	psbB; Photosystem II cp47 protein gene	3	0.340308	116	29.7963	-6.45215	Down	1.45489e-55
VIT_14s0081g00060.t01	711	psbW; Photosystem II reaction center W protein,	19282	633.725	33591	2499.91	-1.97995	Down	0
VIT_05s0020g03440.t01	831	PSB27; Photosystem II D1 precursor processing protein	1750	49.2102	172	10.9521	2.16775	Up	9.54064e-117
VIT_07s0005g04400.t01	789	PSB28; photosystem II reaction center protein	5126	151.817	1088	72.9665	1.05703	Up	1.51821e-123
PSI
VIT_18s0001g08620.t01	741	psaB; photosystem I P700 apoprotein A2 gene	38	1.19835	12231	873.404	-9.50946	Down	0
VIT_09s0002g08330.t01	792	psaB; photosystem I P700 apoprotein A2 gene	67	1.97682	16001	1069.04	-9.07891	Down	0
VIT_07s0005g04920.t01	669	psaE; photosystem I reaction center subunit IV B	28999	1012.92	33147	2621.74	-1.372	Down	0
VIT_00s0125g00280.t01	913	psaF; photosystem I reaction center subunit III	47746	1222.04	90997	5273.85	-2.10957	Down	0
VIT_19s0015g01760.t01	688	psaG; photosystem I reaction center subunit V	27950	949.318	32331	2486.58	-1.3892	Down	0
VIT_10s0003g04350.t01	487	psaK; photosystem I reaction center subunit	18767	900.501	36813	3999.85	-2.15115	Down	0
VIT_04s0044g01410.t01	747	psaN; photosystem I reaction center subunit N	22908	716.613	30300	2146.31	-1.5826	Down	0
VIT_06s0080g00920.t01	704	psaO; photosystem I subunit O	32805	1088.89	37913	2849.62	-1.38791	Down	0
Cytochrome b6/f complex
VIT_11s0016g02030.t01	366	petA; cytochrome f	4	0.255386	143	20.6741	-6.339	Down	9.25424e-68
VIT_19s0014g03850.t01	965	petC; cytochrome b6-f complex iron-sulfur subunit 1	84581	2048.16	13519	741.291	1.46622	Up	0
VIT_12s0134g00510.t01	891	petC; cytochrome b6-f complex iron-sulfur subunit	2244	58.8523	469	27.8526	1.07928	Up	7.05438e-57
VIT_03s0017g00940.t01	967	petC; cytochrome b6-f complex iron-sulfur subunit 1	62	1.49825	62	3.39263	-1.17913	Down	6.27968e-06
Photosynthetic electron Transprt
VIT_12s0035g00270.t01	660	petF; ferredoxin-like	32840	1162.73	212362	17025.7	-3.87213	Down	0
VIT_06s0080g00410.t01	657	petF; ferredoxin-3	2171	77.217	2191	176.461	-1.19236	Down	7.6484e-160
VIT_04s0023g03510.t01	1426	petH; ferredoxin--NADP reductase, leaf-type isozyme	107701	1764.89	11892	441.272	1.99984	Up	0
VIT_10s0003g04880.t01	1313	petH; ferredoxin--NADP reductase, root isozyme	9643	171.619	1571	63.3115	1.43867	Up	0
F-type ATPase
VIT_14s0068g01700.t01	628	ATPF1B, atpB; ATP synthase CF1 beta subunit gene subunit beta	14	0.520939	1845	155.456	-8.22118	Down	0
VIT_13s0067g03310.t01	643	ATPF1A, atpA; ATP synthase CF1 alpha subunit protein gene subunit alpha	39	1.41733	2127	175.036	-6.94833	Down	0
VIT_19s0090g00480.t01	1088	ATPF1G; ATP synthase gamma chain 1 subunit gamma	4	0.0859111	39	1.89674	-4.46453	Down	1.84134e-16
VIT_10s0003g04310.t01	497	ATPF0C; ATP synthase gene subunit c	1	0.0470177	111	11.8178	-7.97354	Down	4.47688e-56
VIT_09s0002g00310.t01	280	ATPF0A, atpL, ATPI synthase gene subunit IV	16	1.3353	157	29.6697	-4.47375	Down	6.56926e-62
VIT_00s0246g00220.t01	1318	ATPF0B, atp8; ATPase subunit 8	11	0.195027	1175	47.173	-7.91814	Down	0
VIT_01s0146g00390.t01	733	ATPF0B; ATP synthase protein YMF19	6	0.191278	524	37.8267	-7.62759	Down	1.21417e-257
Photosynthesis-antenna proteins
VIT_07s0005g02220.t01	827	LHCB1; chlorophyll a-b binding protein of LHCII	3007	84.9662	161846	10355.4	-6.92928	Down	0
VIT_19s0014g00160.t01	830	LHCB1; chlorophyll a-b binding protein of LHCII	5341	150.371	122659	7819.75	-5.70053	Down	0
VIT_10s0003g02900.t01	816	LHCB1; chlorophyll a-b binding protein of LHCII	24497	701.521	252298	16360.4	-4.54358	Down	0
VIT_10s0003g02890.t01	832	LHCB1; chlorophyll a-b binding protein of LHCII	163165	4582.71	373771	23771.3	-2.37495	Down	0
VIT_12s0057g00630.t01	935	LHCB2; light harvesting chlorophyll A/B binding protein	88976	2223.72	319888	18103.3	-3.02521	Down	0
VIT_00s0181g00180.t01	818	LHCB3; LIGHT-HARVESTING CHLOROPHYLL BINDING protein 3	1632	46.6214	9992	646.354	-3.79326	Down	0
VIT_00s0181g00200.t01	813	LHCB3; LIGHT-HARVESTING CHLOROPHYLL BINDING protein 3	69	1.98325	283	18.4191	-3.21526	Down	8.68656e-83
VIT_19s0014g03660.t01	866	LHCB3; light-harvesting chlorphyll binding protein 3 gene	21942	592.075	55469	3389.25	-2.51712	Down	0
VIT_12s0055g01110.t01	1098	LHCB6; chlorophyll a-b binding protein CP24 10A	32538	692.479	71129	3427.8	-2.30744	Down	0
