# Supplementary material for: Insights into grapevine defense response against drought as revealed by biochemical, physiological and RNA-Seq analysis
Source: Sci Rep. 2017 Oct 13;7:13134. doi: 10.1038/s41598-017-13464-3 (PMC5640638; doi:10.1038/s41598-017-13464-3)
Supplement: Supplementary file 8 — Supplementary: Table S7 [file 41598_2017_13464_MOESM8_ESM.xls]

## Sheet: Sheet1
Table S7 Differently-expressed genes related to ROS producing and scavenging system.
geneID	Function	geneLength	Drought	RPKM A	Control	RPKM B	log2 Ratio(Drought/Control)	Up-Down-Regulation(Drought/Control)	P-value
ROS Producting
Rboh
VIT_02s0025g00510.t01	respiratory burst oxidase homolog protein A	3159	514	3.80217	171	2.8643	0.408643	Up	0.00112697
VIT_14s0060g02320.t01	respiratory burst oxidase homolog protein B	3225	63	0.456488	75	1.23056	-1.43067	Down	7.01024e-09
Amino Oxidase
VIT_02s0025g04560.t01	primary amine oxidase	2404	28702	278.995	742	16.3321	4.09446	Up	0
VIT_00s1937g00010.t01	primary amine oxidase-like	1412	1506	24.9235	227	8.50673	1.55083	Up	1.55097e-65
VIT_05s0094g01210.t01	primary amine oxidase-like	1398	753	12.5865	83	3.14154	2.00234	Up	1.47677e-46
VIT_00s1682g00010.t01	primary amine oxidase-like	617	868	32.874	70	6.00322	2.45314	Up	1.75216e-67
VIT_05s0020g03280.t01	primary amine oxidase	2030	25	0.287781	0	0.001	8.16883	Up	0.000148226
ROS Scavenging
SOD
VIT_16s0013g00260.t01	superoxide dismutase [Fe]	1178	3041	60.3239	770	34.5873	0.802487	Up	1.0271e-47
VIT_10s0042g00100.t01	superoxide dismutase [Fe] 3	1255	1726	32.1377	610	25.7192	0.321423	Up	1.60156e-06
VIT_14s0030g00830.t01	superoxide dismutase [Cu-Zn]	499	850	39.8049	942	99.8899	-1.32739	Down	9.03682e-83
VIT_14s0030g00950.t01	superoxide dismutase [Cu-Zn]	659	723	25.6372	818	65.6809	-1.35723	Down	1.14659e-74
VIT_14s0030g01150.t01	superoxide dismutase [Cu-Zn]	374	161	10.0594	89	12.5919	-0.323945	Down	0.0870836
VIT_06s0061g00750.t01	superoxide dismutase [Cu-Zn]	904	2493	64.4425	14855	869.512	-3.75412	Down	0
POD
VIT_08s0040g02200.t01	peroxidase 21	1024	187	4.26737	10	0.516739	3.04584	Up	4.57436e-19
VIT_06s0004g07770.t01	Peroxidase 4	1205	979	18.9851	330	14.491	0.389714	Up	1.57919e-05
VIT_07s0129g00360.t01	peroxidase 73	1447	10	0.161492	131	4.79043	-4.89062	Down	5.3384e-55
VIT_08s0058g00980.t01	cationic peroxidase 1-like	1045	28	0.626123	77	3.89893	-2.63856	Down	2.34926e-19
VIT_18s0072g00160.t01	peroxidase 12	1154	465	9.41598	217	9.95005	-0.0795931	Down	0.49049
VIT_12s0055g01020.t01	cationic peroxidase 2-like	970	0	0.001	12	0.654607	-9.35449	Down	4.18394e-07
CAT
VIT_18s0122g01320.t01	catalase isozyme 1	1614	199473	2888.01	10944	358.793	3.00885	Up	0
VIT_00s0698g00010.t01	catalase isozyme 1-like	1763	32307	428.216	3562	106.909	2.00196	Up	0
VIT_04s0044g00020.t01	catalase isozyme 1-like	1763	57883	767.215	8787	263.73	1.54057	Up	0
GSH-AsA cycle
VIT_02s0025g00340.t01	monodehydroascorbate reductase	1727	5706	77.2072	1069	32.7534	1.23709	Up	5.3565e-175
VIT_14s0006g00630.t01	glutathione S-transferase DHAR3	906	7210	185.962	1361	79.4879	1.2262	Up	1.12957e-217
VIT_07s0141g00390.t01	glutathione reductase	1983	10817	127.468	1622	43.2812	1.55833	Up	0
VIT_05s0020g01760.t01	monothiol glutaredoxin-S10	355	204	13.4283	72	10.7319	0.323372	Up	0.104106
VIT_07s0104g01420.t01	monothiol glutaredoxin-S1-like	749	1867	58.248	504	35.6057	0.710098	Up	1.366e-24
VIT_05s0020g01750.t01	monothiol glutaredoxin-S2	320	967	70.6146	433	71.5994	-0.0199799	Down	0.799392
VIT_13s0019g00340.t01	glutaredoxin (GRX)	1290	747	13.5316	852	34.9479	-1.36887	Down	9.99948e-79
VIT_10s0003g00390.t01	glutaredoxin-C9	722	245	7.92952	5047	369.886	-5.5437	Down	0
VIT_00s0199g00290.t01	monothiol glutaredoxin-S3-like	417	0	0.001	1	0.126892	-6.98746	Down	0.187682
GPX pathway
VIT_04s0008g06780.t01	phospholipid hydroperoxide glutathione peroxidase 1	1009	23219	537.738	2193	115.006	2.2252	Up	0
VIT_16s0039g00990.t01	glutathione S-transferase	756	869	26.8606	146	10.2189	1.39426	Up	2.95786e-33
VIT_16s0039g00970.t01	glutathione S-transferase	866	512	13.8156	71	4.33822	1.67112	Up	1.12406e-25
VIT_19s0027g00460.t01	glutathione S-transferase	822	4226	120.137	313	20.1486	2.57593	Up	0
VIT_01s0011g01900.t01	glutathione S-transferase omega-like 2	1400	1075	17.9431	98	3.70399	2.27628	Up	1.47699e-76
VIT_04s0159g00040.t01	glutathione S-transferase 3	761	3821	117.33	1004	69.8104	0.749062	Up	3.93856e-53
VIT_17s0000g02930.t01	glutathione S-transferase	886	316	8.33435	137	8.18198	0.0266199	Up	0.877594
VIT_12s0028g00930.t01	glutathione S-transferase F9	871	3042	81.613	423	25.6977	1.66716	Up	2.9971e-144
VIT_19s0093g00350.t01	glutathione S-transferase parA-like	1048	443	9.87781	32	1.6157	2.61203	Up	1.6101e-37
VIT_00s0153g00050.t01	glutathione S-transferase	878	442	11.7638	137	8.25653	0.510742	Up	0.000215086
VIT_06s0004g05670.t01	glutathione S-transferase U7	1329	1110	19.5171	17	0.676854	4.84975	Up	2.4244e-148
VIT_07s0005g04890.t01	glutathione S-transferase	999	7702	180.159	159	8.42176	4.41901	Up	0
VIT_17s0000g02950.t01	glutathione S-transferase	923	270	6.83566	116	6.65009	0.0397058	Up	0.826322
VIT_05s0049g01120.t01	glutathione transferase GST 23	931	180	4.51795	12	0.682029	2.72776	Up	1.11527e-16
VIT_05s0049g01090.t01	glutathione transferase GST 23	795	220	6.46657	14	0.931821	2.79488	Up	1.41569e-20
VIT_16s0039g01070.t01	glutathione S-transferase	876	118	3.14772	13	0.785255	2.00307	Up	2.21354e-08
VIT_12s0028g00920.t01	glutathione S-transferase 3	808	588	17.0053	11	0.720365	4.56111	Up	1.05567e-76
VIT_08s0007g01400.t01	glutathione S-transferase U8-like	1009	119	2.75597	3	0.157326	4.13073	Up	1.59619e-15
VIT_05s0049g01070.t01	glutathione S-transferase	752	5	0.155371	2	0.140729	0.142799	Up	0.928594
VIT_05s0049g01100.t01	glutathione transferase GST 23	823	104	2.95292	16	1.02871	1.52131	Up	1.34484e-05
VIT_17s0000g06130.t01	glutathione S-transferase U9	782	13	0.388468	0	0.001	8.60165	Up	0.0119434
VIT_05s0049g01080.t01	glutathione S-transferase U1-like	720	2	0.0649106	0	0.001	6.02038	Up	0.667544
VIT_08s0040g00920.t01	glutathione transferase GST 23	789	2	0.059234	0	0.001	5.88835	Up	0.667544
VIT_04s0079g00690.t01	glutathione S-transferase (GST4)	831	95	2.67141	2476	157.66	-5.88307	Down	0
VIT_07s0104g01800.t01	glutathione S-transferase F13	928	6	0.151085	1187	67.6821	-8.80727	Down	0
VIT_19s0015g02890.t01	glutathione S-transferase parC	869	6	0.161343	46	2.80098	-4.11773	Down	3.8414e-18
VIT_19s0093g00320.t01	glutathione S-transferase (GST1)	885	32	0.844938	26	1.55454	-0.879568	Down	0.0205462
Prx/Trx pathway
VIT_01s0026g01460.t01	thioredoxin H2	609	5673	217.678	318	27.63	2.97788	Up	0
VIT_13s0084g00790.t01	thioredoxin-like protein CITRX	885	3658	96.587	938	56.083	0.784266	Up	6.12052e-55
VIT_04s0008g03260.t01	thioredoxin-related transmembrane protein 2	1062	401	8.82344	101	5.03232	0.810118	Up	1.27357e-07
VIT_05s0020g04250.t01	thioredoxin-like protein YLS8	662	7882	278.225	1457	116.459	1.25643	Up	1.05773e-246
VIT_18s0072g00400.t01	thioredoxin Y1	848	3069	84.5706	953	59.466	0.508092	Up	1.52841e-22
VIT_14s0066g02560.t01	thioredoxin H2	631	2769	102.544	1482	124.277	-0.277309	Down	3.25132e-09
VIT_19s0027g01930.t01	peroxiredoxin (Prx)	219	0	0.001	14	3.38264	-11.7239	Down	3.92626e-08
VIT_19s0014g01470.t01	TPR repeat-containing thioredoxin TTL1	2827	206	1.70278	1948	36.4615	-4.42041	Down	0
AOX
VIT_00s0399g00060.t01	ubiquinol oxidase 4	967	3043	73.5349	79	4.32287	4.08837	Up	0
VIT_02s0033g01400.t01	ubiquinol oxidase 2	1022	74	1.69199	22	1.13905	0.570893	Up	0.106299
VIT_02s0033g01380.t01	ubiquinol oxidase 2	1185	46	0.907105	265	11.8331	-3.70542	Down	6.77232e-89
PPO
VIT_00s0480g00030.t01	polyphenol oxidase	779	0	0.001	95	6.45294	-12.6557	Down	9.46036e-50
VIT_00s0480g00040.t01	polyphenol oxidase	1050	4	0.0890203	103	5.19062	-5.86563	Down	9.2578e-48
