# Supplementary material for: Insights into grapevine defense response against drought as revealed by biochemical, physiological and RNA-Seq analysis
Source: Sci Rep. 2017 Oct 13;7:13134. doi: 10.1038/s41598-017-13464-3 (PMC5640638; doi:10.1038/s41598-017-13464-3)
Supplement: Supplementary file 9 — Supplementary: Table S8 [file 41598_2017_13464_MOESM9_ESM.xls]

## Sheet: Sheet1
Table S8: Plant Hormone Signal Trasduction
geneID	geneLength	Functions	Drought	RPKM A	Control	RPKM B	log2 Ratio(Drought/Control)	Up-Down-Regulation(Drought/Control)	P-value
AUXIN
VIT_18s0001g03540.t01	1804	auxin transporter-like protein 3	154	1.99481	836	24.5212	-3.6197	Down	1.88187e-270
VIT_13s0067g00330.t01	1727	auxin transporter-like protein 2	78	1.05541	386	11.8268	-3.48618	Down	1.3851e-121
VIT_03s0038g02140.t01	1756	auxin transporter-like protein 2	61	0.811752	194	5.84586	-2.8483	Down	1.98501e-50
AUX/IAA
VIT_14s0030g02310.t01	984	auxin-induced protein 22D	89	2.11355	14	0.752843	1.48925	Up	7.74202e-05
VIT_05s0020g04680.t01	634	auxin-induced protein 22D	187	6.8924	37	3.08805	1.15831	Up	1.59789e-06
VIT_01s0011g04070.t01	609	auxin-responsive protein IAA32-like	0	0.001	9	0.781982	-9.61099	Down	1.45545e-05
VIT_09s0002g05150.t01	829	auxin-induced protein AUX22-like	5	0.14094	312	19.9146	-7.1426	Down	1.28416e-151
VIT_07s0141g00290.t01	1122	auxin-responsive protein IAA16-like	261	5.43583	2415	113.893	-4.38903	Down	0
VIT_05s0020g04690.t01	1055	auxin-responsive protein IAA14	836	18.5171	3014	151.169	-3.02923	Down	0
VIT_05s0020g01070.t01	695	auxin-responsive protein IAA31	10	0.336228	34	2.5886	-2.94466	Down	1.94561e-10
VIT_04s0008g05560.t01	1035	auxin-responsive protein IAA28	35	0.790216	96	4.90797	-2.63481	Down	1.06532e-23
VIT_09s0002g04080.t01	1404	auxin-responsive protein IAA27-like	742	12.3497	1796	67.6878	-2.45443	Down	0
VIT_07s0141g00270.t01	930	auxin-induced protein 22D	365	9.17124	853	48.533	-2.40378	Down	1.43479e-175
VIT_11s0016g04490.t01	1617	auxin-responsive protein IAA1-like	146	2.1099	307	10.0462	-2.2514	Down	2.48724e-59
VIT_07s0005g02550.t01	563	auxin-responsive protein IAA4	11	0.456565	24	2.25566	-2.30466	Down	3.75416e-06
VIT_11s0052g00870.t01	783	auxin-responsive protein IAA33	10	0.29844	19	1.28399	-2.10513	Down	0.000103006
VIT_14s0081g00010.t01	1258	indole-3-acetic acid-induced protein 16	2769	51.4352	3602	151.508	-1.55856	Down	0
VIT_09s0002g05160.t01	1051	auxin-responsive protein IAA1	193	4.29114	172	8.65959	-1.01294	Down	4.01064e-11
ARF
VIT_09s0070g00600.t01	1443	auxin response factor 19-like	226	3.65983	18	0.660051	2.47113	Up	9.96902e-19
VIT_01s0244g00150.t01	3282	auxin response factor 2-like	11782	83.8878	1340	21.6042	1.95715	Up	0
VIT_18s0001g04180.t01	1276	auxin response factor 17	380	6.95907	52	2.15637	1.69029	Up	1.05729e-19
VIT_08s0040g01810.t01	3123	auxin response factor 18-like	1188	8.8892	166	2.8126	1.66015	Up	4.66206e-57
VIT_06s0004g02750.t01	2276	auxin response factor 18	1773	18.2035	271	6.3004	1.5307	Up	1.77146e-75
VIT_10s0003g00420.t01	2570	auxin response factor 3	6312	57.3921	1033	21.2686	1.43213	Up	4.01916e-240
VIT_18s0089g00910.t01	2977	auxin response factor 1	4430	34.7731	896	15.9258	1.12661	Up	3.5816e-118
VIT_04s0079g00160.t01	1047	auxin response factor 8	234	5.22261	426	21.5295	-2.04347	Down	8.52556e-72
VIT_02s0025g01740.t01	2720	auxin response factor 9	1060	9.10658	1325	25.7762	-1.50106	Down	6.69524e-140
VIT_04s0079g00200.t01	2466	auxin response factor 8	1145	10.85	1195	25.6417	-1.24079	Down	6.82242e-94
VIT_10s0003g04100.t01	3056	auxin response factor 6	2806	21.4562	2602	45.0532	-1.07023	Down	1.17386e-158
GH3
VIT_15s0046g01280.t01	2127	indole-3-acetic acid-amido synthetase GH3.5	8696	95.5367	1084	26.967	1.82486	Up	0
VIT_01s0150g00300.t01	1776	indole-3-acetic acid-amido synthetase GH3.17-like	0	0.001	6	0.178764	-7.48191	Down	0.000506298
VIT_07s0005g00090.t01	1791	indole-3-acetic acid-amido synthetase GH3.9	4	0.0521894	60	1.77267	-5.08602	Down	1.4679e-26
VIT_19s0014g04690.t01	2100	indole-3-acetic acid-amido synthetase GH3.6-like	10	0.111275	88	2.21735	-4.31663	Down	1.57871e-34
VIT_03s0091g00310.t01	2107	indole-3-acetic acid-amido synthetase GH3.1	128	1.41959	858	21.5474	-3.92396	Down	3.85326e-298
VIT_07s0129g00660.t01	1854	indole-3-acetic acid-amido synthetase GH3.1	15	0.18906	30	0.856215	-2.17913	Down	6.27392e-07
SAUR
VIT_04s0023g03230.t01	795	auxin-induced protein 15A-like	253	7.43655	0	0.001	12.8604	Up	8.97578e-41
VIT_03s0038g03780.t01	686	indole-3-acetic acid-induced protein ARG7-like	199	6.77871	0	0.001	12.7268	Up	3.39614e-32
VIT_11s0016g00520.t01	1033	auxin-responsive protein SAUR65-like	24	0.542912	0	0.001	9.08457	Up	0.000213686
VIT_09s0002g00670.t01	431	auxin-induced protein 15A-like	146	7.91578	1	0.122771	6.0107	Up	4.10298e-22
VIT_08s0040g01390.t01	489	auxin-induced protein 10A5-like	205	9.79633	4	0.432835	4.50035	Up	2.74198e-27
VIT_04s0023g00520.t01	303	auxin-induced protein 15A	0	0.001	11	1.92097	-10.9076	Down	1.36581e-06
VIT_06s0061g00400.t01	432	auxin-induced protein 6B-like	0	0.001	12	1.46984	-10.5214	Down	4.18394e-07
VIT_18s0001g13960.t01	723	indole-3-acetic acid-induced protein ARG7-like	0	0.001	19	1.39055	-10.4414	Down	1.05916e-10
VIT_18s0001g00300.t01	399	auxin-induced protein 10A5	0	0.001	8	1.06093	-10.0511	Down	4.75116e-05
VIT_03s0038g00930.t01	885	auxin-induced protein 6B-like	0	0.001	17	1.01643	-9.98929	Down	1.12868e-09
VIT_03s0038g00940.t01	761	auxin-induced protein 6B-like	12	0.368481	106	7.37043	-4.32209	Down	2.61104e-41
VIT_08s0058g01160.t01	535	indole-3-acetic acid-induced protein ARG7-like	3	0.131035	25	2.47262	-4.23802	Down	1.12154e-10
VIT_16s0098g01150.t01	789	indole-3-acetic acid-induced protein ARG7-like	68	2.01396	310	20.7901	-3.36779	Down	8.36468e-95
VIT_18s0001g14000.t01	463	auxin-induced protein 15A	3	0.151411	10	1.14285	-2.91609	Down	0.000605676
VIT_03s0038g03480.t01	511	indole-3-acetic acid-induced protein ARG7-like	4	0.182918	11	1.13905	-2.63856	Down	0.000661572
VIT_04s0023g00580.t01	491	auxin-induced protein 15A	164	7.80514	200	21.5536	-1.46543	Down	7.06848e-22
VIT_03s0038g00950.t01	683	auxin-induced protein 15A-like	69	2.36073	70	5.42311	-1.19989	Down	1.14672e-06
Gibberellin
VIT_07s0104g00930.t01	1699	gibberellin receptor GID1B	2116	29.1032	219	6.82059	2.09321	Up	5.05754e-135
VIT_14s0030g00440.t01	1574	gibberellin receptor GID1A (GID1A)	5564	82.6039	851	28.6086	1.52976	Up	8.48082e-233
DELLA
VIT_07s0005g01500.t01	1815	DELLA protein RGL1-like	10	0.291538	2	0.0257497	3.50106	Up	0.00018007
VIT_11s0016g04630.t01	1697	DELLA protein SLR1-like	1122	34.985	259	3.56645	3.29418	Up	0
VIT_19s0014g04940.t01	2490	chitin-inducible gibberellin-responsive protein 1-like	3524	74.8873	1543	14.4805	2.3706	Up	0
VIT_01s0011g05260.t01	2379	DELLA protein GAI1	2122	47.1979	1926	18.9182	1.31895	Up	4.57098e-182
GID2
VIT_07s0129g01000.t01	777	F-box protein GID2-like	189	5.68406	240	16.3441	-1.52378	Down	1.97928e-27
ABA
VIT_08s0058g00470.t01	866	abscisic acid receptor PYL4	6	0.161902	138	8.43204	-5.70269	Down	1.0067e-62
VIT_13s0067g01940.t01	745	abscisic acid receptor PYL4	2	0.0627324	15	1.06538	-4.08602	Down	9.3259e-07
VIT_04s0008g00890.t01	585	abscisic acid receptor PYL2	13	0.519285	20	1.80903	-1.80062	Down	0.000346244
SnRK2
VIT_07s0197g00080.t01	1364	SRK2I protein kinase	4917	84.2372	328	12.7242	2.72688	Up	0
VIT_07s0031g03210.t01	1377	SRK2A protein kinase	127	2.1552	261	10.0295	-2.21835	Down	9.15e-50
PP2C
VIT_16s0098g01650.t01	1623	PPH1	9637	138.753	1142	37.2322	1.89789	Up	0
VIT_19s0014g02340.t01	881	PP2C2	1095	29.044	152	9.12933	1.66966	Up	4.05e-53
VIT_09s0002g01850.t01	2609	ABI1	9621	86.1716	1546	31.355	1.45852	Up	0
ABF
VIT_12s0034g00110.t01	1123	ABSCISIC ACID-INSENSITIVE 5-like protein 2	43	0.894761	0	0.001	9.80536	Up	2.04936e-07
VIT_19s0015g01020.t01	1976	ABSCISIC ACID-INSENSITIVE 5-like protein 5	93	1.0998	2	0.0535568	4.36003	Up	1.04992e-12
VIT_03s0063g00310.t01	1724	ABSCISIC ACID-INSENSITIVE 5-like protein 5	3166	42.9133	287	8.80878	2.28441	Up	4.48634e-223
VIT_18s0001g10450.t01	1726	ABSCISIC ACID-INSENSITIVE 5-like protein 5	5436	73.5965	491	15.0526	2.28962	Up	0
VIT_12s0028g01380.t01	715	ABSCISIC ACID-INSENSITIVE 5-like protein 6	159	5.19648	18	1.3321	1.96383	Up	1.18978e-10
VIT_04s0069g01150.t01	983	ABSCISIC ACID-INSENSITIVE 5-like protein 2	68	1.61649	8	0.430634	1.90833	Up	4.7498e-05
Jasmonic Acid
VIT_15s0046g01280.t01	2127	jasmonic acid-amido synthetase JAR1-like	8696	95.5367	1084	26.967	1.82486	Up	0
JAZ
VIT_00s0179g00090.t01	1247	TIFY 4B-like	281	5.26572	22	0.933529	2.49587	Up	3.3046e-23
VIT_10s0003g03800.t01	684	TIFY 5A (JASMONATE-ZIM-DOMAIN PROTEIN 8)	6	0.204981	167	12.9191	-5.97787	Down	3.83646e-77
VIT_11s0016g00710.t01	1284	TIFY 10A	362	6.58812	5139	211.78	-5.00655	Down	0
VIT_01s0146g00480.t01	1079	TIFY 9 (JASMONATE-ZIM-DOMAIN PROTEIN 10)	14	0.303197	160	7.84639	-4.6937	Down	3.99836e-65
VIT_09s0002g00890.t01	1117	jasmonate-zim-domain protein 1	89	1.86189	847	40.1238	-4.42961	Down	0
VIT_10s0003g03790.t01	622	TIFY 5A (JASMONATE-ZIM-DOMAIN PROTEIN 8)	26	0.97679	237	20.1618	-4.36743	Down	5.13338e-91
VIT_12s0035g00900.t01	892	TIFY 10A	18	0.471548	32	1.89826	-2.0092	Down	1.10765e-06
MYC2
VIT_02s0025g03450.t01	2781	myc-like anthocyanin regulatory protein	7	0.0588187	44	0.837188	-3.83121	Down	1.67569e-16
VIT_02s0012g01320.t01	2494	MYC2	1641	15.3755	7808	165.659	-3.42951	Down	0
VIT_15s0048g02820.t01	1545	transcription factor MYC2-like	40	0.604992	382	13.083	-4.43463	Down	3.13142e-147
VIT_15s0046g02560.t01	2608	myc anthocyanin regulatory protein	422	3.78114	437	8.86636	-1.22952	Down	5.18854e-35
VIT_07s0104g00090.t01	2302	transcription factor MYC1	1941	19.7033	1863	42.8232	-1.11996	Down	5.04448e-123
VIT_18s0041g02260.t01	619	12-oxophytodienoate reductase 2-like(OPR)	60	6.54553	11	1.61559	2.01845	up	1.39462e-06
VIT_06s0004g01470.t01	2768	linoleate 13S-lipoxygenase 2-1 (LOX)	617	5.2088	205	3.91885	0.410518	Up	0.000333348
VIT_18s0001g11630.t01	1777	allene oxide synthase (AOS)	333	4.379	1236	36.8046	-3.07121	Down	0
Ethyene
VIT_06s0004g05240.t01	1656	ethylene receptor 2-like	109	1.5381	8	0.255624	2.58906	Up	4.53548e-10
VIT_19s0093g00580.t01	2363	ethylene receptor-like (ETR1)	1419	14.0326	278	6.22519	1.17259	Up	2.02872e-41
VIT_14s0081g00630.t01	2561	ethylene receptor sensor 4 (EIN4)	2037	18.5866	394	8.14063	1.19105	Up	3.94544e-60
CTR1
VIT_02s0025g04110.t01	2047	CTR1 protein kinase	230	2.6256	0	0.001	11.3584	Up	4.04228e-37
VIT_03s0038g03040.t01	1985	CTR1 protein kinase	4904	57.7309	489	13.0353	2.14692	Up	0
VIT_18s0001g07700.t01	3360	CTR1 protein kinase	87	0.60506	249	3.92131	-2.69619	Down	2.43108e-60
EIN3
VIT_06s0004g01610.t01	2215	ETHYLENE INSENSITIVE 3-like 3 protein	725	7.64861	67	1.60056	2.25662	Up	1.2452e-51
ERF1/2
VIT_15s0021g01630.t01	966	ethylene-responsive transcription factor 2-Like	0	0.001	12	0.657318	-9.36045	Down	4.18394e-07
VIT_02s0234g00130.t01	1123	ethylene-responsive transcription factor 2	101	2.10165	4672	220.138	-6.71074	Down	0
VIT_16s0013g00890.t01	1108	ethylene-responsive transcription factor 2-like	84	1.77157	1440	68.7692	-5.27866	Down	0
VIT_07s0005g03260.t01	1018	ethylene-responsive transcription factor 1B	0	0.001	10	0.519785	-9.02177	Down	4.45854e-06
VIT_07s0005g03230.t01	1040	ethylene-responsive transcription factor 1B	26	0.584196	38	1.9334	-1.72662	Down	1.89083e-06
VIT_00s2086g00010.t01	920	1-aminocyclopropane-1-carboxylate oxidase (ACO)	8666	220.115	3590	206.48	0.0922536	Up	0.00123555
VIT_05s0049g00400.t01	1294	1-aminocyclopropane-1-carboxylate oxidase (ACO)	589	10.6365	92	3.76205	1.49943	Up	2.07264e-25
VIT_05s0049g00410.t01	1285	1-aminocyclopropane-1-carboxylate oxidase (ACO)	1390	25.2773	76	3.12955	3.01381	Up	7.29768e-132
Brassinosteroids
VIT_01s0146g00350.t01	507	BRASSINOSTEROID INSENSITIVE 1-associated receptor kinase 1	47	2.16625	0	0.001	11.081	Up	4.74482e-08
VIT_12s0055g01150.t01	1906	BRASSINOSTEROID INSENSITIVE 1-associated receptor kinase 1	554	6.79212	93	2.58185	1.39545	Up	9.1035e-22
BKI1
VIT_18s0001g10690.t01	1241	BRI1 kinase inhibitor 1	5869	110.512	641	27.3311	2.01559	Up	0
BZR1/2
VIT_04s0023g01250.t01	1510	BES1/BZR1 homolog protein 2	895	13.8505	1596	55.9277	-2.01363	Down	3.70806e-258
VIT_18s0001g12020.t01	1240	protein BRASSINAZOLE-RESISTANT 1	285	5.37083	453	19.3307	-1.84768	Down	2.37402e-66
TCH4
VIT_11s0052g01330.t01	850	brassinosteroid-regulated protein BRU1	0	0.001	104	6.47419	-12.6605	Down	2.24738e-54
VIT_11s0052g01320.t01	891	brassinosteroid-regulated protein BRU1	0	0.001	44	2.61304	-11.3515	Down	1.51314e-23
VIT_11s0052g01200.t01	935	brassinosteroid-regulated protein BRU1	2	0.0499846	503	28.4661	-9.15354	Down	1.36022e-254
VIT_11s0052g01260.t01	939	brassinosteroid-regulated protein BRU1	11	0.273744	1211	68.2417	-7.96168	Down	0
VIT_11s0052g01190.t01	1238	brassinosteroid-regulated protein BRU1	4	0.0755018	350	14.9596	-7.63034	Down	1.36826e-172
VIT_11s0052g01270.t01	1286	brassinosteroid-regulated protein BRU1	4	0.0726837	238	9.79281	-7.07395	Down	1.05019e-115
VIT_11s0052g01280.t01	1005	brassinosteroid-regulated protein BRU1	2	0.0465031	95	5.00183	-6.74898	Down	2.18338e-46
VIT_11s0052g01180.t01	1059	brassinosteroid-regulated protein BRU1	9	0.198593	259	12.9412	-6.02601	Down	3.45478e-119
VIT_11s0052g01300.t01	920	brassinosteroid-regulated protein BRU1	34	0.863593	958	55.0997	-5.99555	Down	0
VIT_11s0052g01220.t01	942	brassinosteroid-regulated protein BRU1	18	0.446519	32	1.79751	-2.0092	Down	1.10765e-06
CYCD3
VIT_03s0091g01060.t01	1390	cyclin-D2-1	5	0.0840569	1096	41.7222	-8.95523	Down	0
VIT_00s0322g00010.t01	918	cyclin-D4-1	0	0.001	6	0.345844	-8.43398	Down	0.000506298
VIT_18s0001g09920.t01	1986	cyclin-D3-1	7	0.0823639	996	26.537	-8.33178	Down	0
VIT_08s0007g00790.t01	1017	cyclin-D7-1	0	0.001	6	0.312178	-8.28622	Down	0.000506298
VIT_00s0203g00160.t01	1074	cyclin-D6-1	6	0.130546	324	15.9629	-6.93402	Down	4.04782e-156
VIT_03s0180g00040.t01	1665	cyclin-D3-3	75	1.0526	1424	45.2551	-5.42604	Down	0
VIT_12s0134g00500.t01	1416	cyclin-D6-1	14	0.231038	104	3.88635	-4.07221	Down	8.42484e-39
VIT_07s0129g01100.t01	1358	cyclin-D3-3	142	2.44347	973	37.9127	-3.95568	Down	0
VIT_18s0001g09160.t01	1108	cyclin-D5-1	18	0.379622	25	1.19391	-1.65306	Down	0.000174157

## Sheet: Sheet2
Cytokinin
VIT_04s0008g03460.t01	1020	histidine kinase 3-like	35	0.801837	0	0.001	9.64717	Up	3.82316e-06
VIT_04s0023g03680.t01	3708	histidine kinase 1	1394	8.78499	30	0.428108	4.359	Up	2.34302e-175
VIT_01s0010g03780.t01	3723	histidine kinase 3	11486	72.0931	1499	21.3049	1.75868	Up	0
VIT_03s0017g02240.t01	1109	proline rich protein 1	36	0.758559	66	3.14908	-2.0536	Down	1.36429e-12
AHP
VIT_06s0080g00060.t01	626	histidine-containing phosphotransfer protein 3-like	56	2.09041	0	0.001	11.0296	Up	1.76428e-09
VIT_04s0008g00210.t01	558	histidine-containing phosphotransfer protein 4-like	104	4.35529	5	0.474141	3.19938	Up	1.54287e-11
VIT_11s0016g03170.t01	1012	histidine-containing phosphotransfer protein 4	538	12.4228	36	1.88232	2.72241	Up	3.5162e-47
VIT_07s0104g00880.t01	865	histidine-containing phosphotransfer protein 1	3571	96.4699	364	22.2667	2.11519	Up	1.64034e-229
VIT_14s0030g00410.t01	807	histidine-containing phosphotransfer protein 1	3176	91.9656	696	45.6359	1.01092	Up	4.88976e-72
VIT_09s0002g03520.t01	603	histidine-containing phosphotransfer protein 4 (HP2)	4	0.15501	16	1.40402	-3.17913	Down	5.64302e-06
VIT_05s0020g02210.t01	738	histidine-containing phosphotransfer protein 1	480	15.1986	1164	83.458	-2.45711	Down	1.6658e-245
B-AAR
VIT_01s0010g02230.t01	2133	two-component response regulator ARR11	657	7.19768	0	0.001	12.8133	Up	5.99212e-105
VIT_17s0000g10110.t01	1359	two-component response regulator ARR11	51	0.876938	0	0.001	9.77633	Up	1.09855e-08
VIT_16s0100g00420.t01	1779	two-component response regulator ARR2-like	25	0.328384	0	0.001	8.35924	Up	0.000148226
VIT_11s0206g00060.t01	2491	two-component response regulator ARR12	614	5.75987	22	0.467326	3.62353	Up	6.63652e-69
VIT_17s0000g10100.t01	1913	two-component response regulator ARR11	399	4.87389	48	1.32769	1.87615	Up	1.85109e-23
VIT_02s0012g00570.t01	2170	two-component response regulator-like APRR2	946	10.1871	1045	25.4817	-1.32272	Down	4.21834e-91
A-AAR
VIT_13s0067g03510.t01	669	two-component response regulator ARR17	752	26.267	49	3.87562	2.76075	Up	2.81628e-66
VIT_13s0067g03490.t01	1269	two-component response regulator ARR9	1040	19.1509	131	5.46237	1.80982	Up	3.9515e-56
VIT_17s0000g07580.t01	1140	two-component response regulator ARR5	695	14.2462	101	4.688	1.60353	Up	1.64549e-32
VIT_08s0007g05390.t01	1250	two-component response regulator ARR9	754	14.0955	130	5.50307	1.35692	Up	5.5938e-28
VIT_18s0001g02540.t01	866	two-component response regulator ARR5-like	16	0.431738	278	16.9863	-5.29807	Down	2.72938e-120
VIT_13s0067g03070.t01	1556	two-component response regulator ARR17	100	1.50179	596	20.2679	-3.75444	Down	6.59824e-200
VIT_01s0026g00940.t01	746	two-component response regulator ARR6	152	4.76127	141	10.0012	-1.07075	Down	3.65788e-10

## Sheet: Sheet3
										0.000473456
										0
