# Supplementary material for: Insights into grapevine defense response against drought as revealed by biochemical, physiological and RNA-Seq analysis
Source: Sci Rep. 2017 Oct 13;7:13134. doi: 10.1038/s41598-017-13464-3 (PMC5640638; doi:10.1038/s41598-017-13464-3)
Supplement: Supplementary file 10 — Supplementary: Table S9 [file 41598_2017_13464_MOESM10_ESM.xls]

## Sheet: Sheet1
geneID	Symbol	geneLength	Ckduizhao_he-Expression	Gan_Han_Xie_Po_A-Expression	Ckduizhao_he-RPKM	Gan_Han_Xie_Po_A-RPKM	log2 Ratio(Gan_Han_Xie_Po_A/Ckduizhao_he)	Up-Down-Regulation(Gan_Han_Xie_Po_A/Ckduizhao_he)	P-value	FDR
VIT_17s0000g01910.t01	glutamine synthetase 1-1	1394	17436	107228	661.844	1797.48	1.44141	Up	0	0
VIT_05s0020g02480.t01	glutamine synthetase leaf isozyme	1731	8950	47537	273.588	641.731	1.22996	Up	0	0
VIT_14s0006g00350.t01	glutamine synthetase 1-2	1216	3588	3106	156.131	59.6879	-1.38725	Down	0	0
VIT_18s0001g07590.t01	argininosuccinate lyase	1748	222	2113	6.72021	28.2473	2.07153	Up	3.8412e-133	2.44803e-132
VIT_16s0022g00320.t01	nitric oxide synthase	1718	358	2885	11.0263	39.2411	1.83141	Up	4.47518e-155	3.22622e-154
VIT_15s0048g00420.t01	arginase 1	1289	150	2435	6.15757	44.1432	2.84176	Up	3.62976e-217	3.53998e-216
VIT_01s0010g02760.t01	urease	2806	417	3681	7.86357	30.6547	1.96285	Up	1.12361e-215	1.0857e-214
VIT_16s0022g00320.t01	nitric oxide synthase	1718	358	2885	11.0263	39.2411	1.83141	Up	4.47518e-155	3.22622e-154
VIT_03s0038g00760.t01	arginine decarboxylase	2930	29840	6798	538.893	54.2165	-3.31319	Down	0	0
2.3.7.63 and ACT
VIT_12s0134g00640.t01	malonyl-coenzyme A:anthocyanin 3-O-glucoside-6''-O-malonyltransferase-like	1092	13	0	0.62993	0.001	-9.29905	Down	1.28169e-07	2.08714e-07
VIT_12s0134g00670.t01	malonyl-coenzyme A:anthocyanin 3-O-glucoside-6''-O-malonyltransferase	1506	14	0	0.491897	0.001	-8.94221	Down	3.92626e-08	6.49422e-08
VIT_12s0134g00650.t01	malonyl-coenzyme A:anthocyanin 3-O-glucoside-6''-O-malonyltransferase	1309	406	12	16.4119	0.21422	-6.2595	Down	9.99354e-189	8.54797e-188
VIT_12s0134g00590.t01	anthocyanin 5-aromatic acyltransferase-like	907	150	21	8.75095	0.541041	-4.01563	Down	1.23938e-54	4.4006e-54
VIT_12s0134g00630.t01	malonyl-coenzyme A:anthocyanin 3-O-glucoside-6''-O-malonyltransferase-like	1026	20	3	1.03146	0.068327	-3.91609	Down	2.32906e-08	3.88137e-08
Agmatine
VIT_15s0046g00800.t01	agmatine deiminase	643	0	26	0.001	0.944889	9.884	Up	0.000102819	0.000149587
N-Carbamoyl putrescine
VIT_06s0080g00560.t01	N-carbamoylputrescine amidase	1196	258	1648	11.4146	32.1991	1.49614	Up	4.42102e-68	1.78156e-67
VIT_10s0003g03870.t01	ornithine aminotransferase	1833	109	2121	3.14656	27.0394	3.10322	Up	8.55032e-206	7.88465e-205

## Sheet: Sheet2
Table S9: Proline and arginine metabolism
geneID	Functions	geneLength	Drought	RPKM A	Control	RPKM B	log2 Ratio(Drought/Control)	Up-Down-Regulation(Drought/Control)	P-value
Pyroline-5-carboxylate synthetase (P5CS)
VIT_01s0011g00480.t01	glutamate 5-kinase	1159	984	19.8395	20	0.913099	4.44146	Up	1.42041e-125
Proline dehydogenase (PDH)
VIT_14s0083g00520.t01	proline dehydrogenase 2	1667	245	3.43438	14	0.44439	2.95015	Up	6.36954e-24
?-Glutamyl kinase (?-GK)
VIT_01s0011g00480.t01	glutamate 5-kinase	1159	984	19.8395	20	0.913099	4.44146	Up	1.42041e-125
Glutamic-?-semialdehye dehydrogenase (GSDH)
VIT_01s0011g00480.t01	glutamate 5-kinase	1159	984	19.8395	20	0.913099	4.44146	Up	1.42041e-125
Pyrroline-5-carboxyate dehdrogenase (P5CDH)
VIT_17s0000g05800.t01	aldehyde dehydrogenase	2036	3492	40.0788	211	5.48373	2.86961	Up	0
L-proline
VIT_03s0088g01170.t01	proline iminopeptidase	1468	4731	75.3087	461	16.6168	2.18018	Up	0
VIT_14s0083g00520.t01	proline dehydrogenase 2	1667	245	3.43438	14	0.44439	2.95015	Up	6.36954e-24
Prolyl hydroxylase
VIT_07s0129g00460.t01	prolyl 4-hydroxylase 9	858	388	10.5673	0	0.001	13.3673	Up	3.22324e-62
VIT_03s0091g00540.t01	prolyl 4-hydroxylase 9	849	58	1.59639	4	0.249301	2.67885	Up	5.20578e-06
VIT_03s0091g00520.t01	prolyl 4-hydroxylase 9	1241	592	11.1473	52	2.21719	2.32988	Up	5.66686e-44
VIT_16s0050g00630.t01	prolyl 4-hydroxylase 12	1148	588	11.9689	78	3.59521	1.73514	Up	1.01626e-30
Acetyl-CoA: glutamate N-acetyl transferase (Ac GACT)
VIT_07s0005g03330.t01	Hydrolytic activity on acetyl-L-ornithine	1300	839	15.0812	69	2.80852	2.42487	Up	1.82305e-64
VIT_14s0066g01430.t01	Hydrolytic activity on acetyl-L-ornithine	1858	1545	19.4313	159	4.52817	2.10138	Up	1.62152e-99
N-Acetylglutamate kinase (Ac GK)
VIT_01s0011g00480.t01	glutamate 5-kinase	1159	984	19.8395	20	0.913099	4.44146	Up	1.42041e-125
Acetyl glutamic-?-semialdehyde dehydrogenase (Ac GSD)
VIT_03s0063g01110.t01	N-acetyl-gamma-glutamyl-phosphate reductase	1441	3248	52.6708	332	12.1912	2.11117	Up	1.93297e-208
Acetyl ornithine aminotransferase (Ac OAT)
VIT_03s0017g01760.t01	gamma aminobutyrate transaminase 1	1843	11375	144.226	1193	34.252	2.07407	Up	0
Acetyl ornithine deacetylase (Ac Oam DH)
VIT_18s0001g03230.t01	aminoacylase-1	1864	1925	24.1325	216	6.13168	1.97663	Up	1.20989e-114
VIT_03s0038g04040.t01	aminoacylase-1	1645	12283	174.484	1515	48.7324	1.84014	Up	0
Arginino succinate lyase (ASL)
VIT_18s0001g07590.t01	argininosuccinate lyase	1748	2113	28.2473	222	6.72021	2.07153	Up	3.8412e-133
Arginase (ARG)
VIT_15s0048g00420.t01	arginase 1	1289	2435	44.1432	150	6.15757	2.84176	Up	3.62976e-217
Glutamine
VIT_17s0000g01910.t01	glutamine synthetase 1-1	1394	107228	1797.48	17436	661.844	1.44141	Up	0
VIT_05s0020g02480.t01	glutamine synthetase leaf isozyme	1731	47537	641.731	8950	273.588	1.22996	Up	0
VIT_14s0006g00350.t01	glutamine synthetase 1-2	1216	3106	59.6879	3588	156.131	-1.38725	Down	0
Glutamate
VIT_00s0670g00020.t01	amino-acid acetyltransferase NAGS1	1851	369	4.65841	48	1.37216	1.76339	Up	3.28268e-20
VIT_07s0151g00160.t01	amino-acid acetyltransferase NAGS1	8688	76	0.204415	10	0.0609048	1.74687	Up	4.73662e-05
VIT_07s0151g00510.t01	amino-acid acetyltransferase NAGS1	1350	1448	25.0642	223	8.74062	1.51982	Up	2.41454e-61
L-Glutamate-5-semialdehyde
VIT_10s0003g03870.t01	ornithine aminotransferase	1833	2121	27.0394	109	3.14656	3.10322	Up	8.55032e-206
4-Amino-butanal
VIT_11s0016g00900.t01	aldehyde dehydrogenase family 7 member	1869	12011	150.172	705	19.9596	2.91146	Up	0
VIT_01s0026g00220.t01	aldehyde dehydrogenase family 2 member B4	1659	6178	87.0201	499	15.9157	2.4509	Up	0
VIT_04s0023g02810.t01	aldehyde dehydrogenase family 3 member F1	1693	5145	71.0144	565	17.6589	2.00772	Up	0
VIT_18s0001g02440.t01	aldehyde dehydrogenase family 3 member H1	1775	2857	37.6123	316	9.4202	1.99738	Up	1.64926e-171
VIT_06s0004g02060.t01	aldehyde dehydrogenase family 3 member F1	1788	2608	34.0846	307	9.08536	1.9075	Up	6.71258e-148
VIT_01s0137g00080.t01	aldehyde dehydrogenase family 2 member B4	1286	73	1.32648	11	0.452609	1.55126	Up	0.00024499
VIT_14s0066g01550.t01	aldehyde dehydrogenase family 2 member B7,	1833	1104	14.0742	181	5.22501	1.42955	Up	2.55138e-43
VIT_17s0000g08070.t01	aldehyde dehydrogenase family 2 member B4	1945	40082	481.557	7846	213.452	1.1738	Up	0
spermine
VIT_16s0050g02670.t01	spermine synthase	1550	2757	41.5646	378	12.9042	1.68751	Up	4.5694e-133
VIT_04s0008g01740.t01	thermospermine synthase	1355	445	7.6743	85	3.31933	1.20914	Up	1.30818e-14
VIT_05s0020g03200.t01	thermospermine synthase	1415	62	1.02389	202	7.55381	-2.88314	Down	3.8437e-53
S-adenosyl-L-methionine
VIT_11s0037g00940.t01	S-adenosylmethionine decarboxylase proenzyme	455	23	1.18123	390	45.3549	-5.2629	Down	1.86173e-167
VIT_11s0037g00950.t01	S-adenosylmethionine decarboxylase proenzyme-like	1322	54	0.95451	815	32.621	-5.0949	Down	0
VIT_05s0020g02370.t01	S-adenosylmethionine decarboxylase proenzyme 4	1108	26	0.548342	58	2.76987	-2.33667	Down	4.4634e-13
Agmatine
VIT_15s0046g00800.t01	agmatine deiminase	643	26	0.944889	0	0.001	9.884	Up	0.000102819
N-Carbamoyl putrescine
VIT_06s0080g00560.t01	N-carbamoylputrescine amidase	1196	1648	32.1991	258	11.4146	1.49614	Up	4.42102e-68
