# Supplementary material for: Insights into grapevine defense response against drought as revealed by biochemical, physiological and RNA-Seq analysis
Source: Sci Rep. 2017 Oct 13;7:13134. doi: 10.1038/s41598-017-13464-3 (PMC5640638; doi:10.1038/s41598-017-13464-3)
Supplement: Supplementary file 11 — Supplementary Table S10 [file 41598_2017_13464_MOESM11_ESM.xls]

## Sheet: Sheet1
Table S10: Differently-expressed genes related to secondary metabolism biosynthetic pathways.
geneID	Function	geneLength	Control	Drought	RPKM B	RPKM A	log2 Ratio(Drought/Control)	Up-Down-Regulation (Drought/Control)	P-value
shikimate acid pathway
VIT_13s0019g04190.t01	chorismate synthase 1	1679	923	5861	29.0886	81.5717	1.48762	Up	1.32374e-235
VIT_00s1217g00010.t01	3-deoxy-D-arabino-heptulosonate-7-phosphate synthase 03	1766	1626	6930	48.7193	91.6982	0.912399	Up	1.87261e-131
VIT_12s0057g01240.t01	indole-3-glycerol phosphate synthase	1570	1161	6482	39.1295	96.4778	1.30194	Up	2.33486e-214
VIT_14s0083g00460.t01	tryptophan synthase beta chain 1	1762	32	147	0.960982	1.94953	1.02054	Up	0.000126249
VIT_14s0030g00660.t01	3-dehydroquinate dehydratase/shikimate dehydrogenase	2031	427	32	11.1247	0.368178	-4.91722	Down	4.29774e-176
VIT_14s0030g00650.t01	bifunctional 3-dehydroquinate dehydratase/shikimate dehydrogenase	2067	318	22	8.14063	0.248714	-5.03258	Down	1.93049e-133
VIT_02s0012g01800.t01	shikimate kinase	1193	464	1038	20.5802	20.3318	-0.017519	Down	0.816828
VIT_14s0066g00970.t01	anthranilate phosphoribosyltransferase	1422	578	114	21.508	1.87337	-3.52116	Down	7.95426e-183
VIT_17s0000g08660.t01	anthranilate phosphoribosyltransferase	1544	1376	2187	47.1566	33.0994	-0.510656	Down	3.907e-24
alkaloid biosynthesis
VIT_06s0009g00850.t01	strictosidine synthase 3	1396	947	1596	35.8952	26.7156	-0.426104	Down	1.17134e-12
VIT_19s0014g02170.t01	D-amino-acid transaminase	1356	108	174	4.2144	2.99853	-0.491073	Down	0.00572734
Anthocyanins biosynthetic pathways
VIT_16s0039g01240.t01	phenylalanine ammonia-lyase	2308	0	2	0.001	0.0202494	4.33981	Up	0.667544
VIT_16s0039g01170.t01	phenylalanine ammonia-lyase	2318	0	2	0.001	0.0201621	4.33357	Up	0.667544
VIT_16s0039g01280.t01	phenylalanine ammonia-lyase	2178	0	2	0.001	0.0214581	4.42345	Up	0.667544
VIT_16s0039g01360.t01	phenylalanine ammonia-lyase	2187	0	9	0.001	0.0961639	6.58742	Up	0.0515856
VIT_17s0000g01790.t01	4-coumarate--CoA ligase-like 9	2106	512	3432	12.8642	38.0809	1.56571	Up	4.43572e-149
VIT_16s0039g01110.t01	phenylalanine ammonia-lyase pseudogene	2649	8	2	0.159801	0.0176427	-3.17913	Down	0.00137288
VIT_16s0039g01130.t01	phenylalanine ammonia-lyase	2142	8	2	0.197625	0.0218187	-3.17913	Down	0.00137288
VIT_16s0039g01120.t01	phenylalanine ammonia-lyase	2219	14	8	0.333843	0.0842463	-1.98648	Down	0.0013081
VIT_16s0039g01100.t01	phenylalanine ammonia-lyase	2246	38	14	0.895252	0.145659	-2.6197	Down	3.09988e-10
VIT_11s0065g00350.t01	Trans-cinnamate 4-monooxygenase	1688	49	23	1.53601	0.3184	-2.27028	Down	6.41098e-11
VIT_01s0010g02740.t01	4-coumarate--CoA ligase-like 9	1673	584	155	18.4709	2.16498	-3.09283	Down	4.55594e-162
VIT_16s0100g00860.t01	stilbene synthase 4	1251	2	12	0.0845949	0.224152	1.40583	Up	0.232818
VIT_16s0100g01150.t01	stilbene synthase 1	1377	0	2	0.001	0.0339402	5.08492	Up	0.667544
VIT_16s0100g01030.t01	stilbene synthase 1	1395	3	10	0.113794	0.167511	0.557837	Up	0.672178
VIT_16s0100g00830.t01	stilbene synthase 5	1468	2	12	0.07209	0.191018	1.40583	Up	0.232818
VIT_16s0100g00780.t01	stilbene synthase 5	1390	0	2	0.001	0.0336228	5.07137	Up	0.667544
VIT_16s0100g00910.t01	stilbene synthase 5	1401	0	6	0.001	0.100076	6.64496	Up	0.154553
VIT_16s0100g00950.t01	stilbene synthase 2	560	2	0	0.188979	0.001	-7.56208	Down	0.0574936
VIT_16s0100g01070.t01	stilbene synthase 1	1445	4	0	0.146475	0.001	-7.19451	Down	0.00539528
VIT_16s0100g00750.t01	stilbene synthase 2	1361	16	0	0.622061	0.001	-9.28091	Down	3.68446e-09
VIT_16s0100g01200.t01	stilbene synthase 1	1433	6	6	0.221552	0.0978415	-1.17913	Down	0.13828
VIT_16s0100g01160.t01	stilbene synthase 1	1285	2	4	0.0823566	0.0727403	-0.179129	Down	0.73469
VIT_16s0100g00990.t01	stilbene synthase 2	1544	1	2	0.0342708	0.0302692	-0.179129	Down	0.718982
VIT_16s0100g01100.t01	stilbene synthase 1	1475	2	0	0.0717479	0.001	-6.16487	Down	0.0574936
VIT_18s0001g03470.t01	flavonol synthase/flavanone 3-hydroxylase (FLS1)	1236	342	5198	14.6413	98.2734	2.74676	Up	0
VIT_13s0047g00210.t01	1-aminocyclopropane-1-carboxylate oxidase 5	1023	539	568	27.8795	12.9745	-1.10352	Down	4.53916e-36
VIT_13s0067g01020.t01	flavonol synthase/flavanone 3-hydroxylase	1123	31	8	1.46067	0.166467	-3.13333	Down	3.33236e-10
VIT_16s0098g00860.t01	flavanone 3-dioxygenase-Like	1133	94	404	4.39005	8.33239	0.924494	Up	3.1879e-09
VIT_08s0105g00380.t01	flavonol synthase/flavanone 3-hydroxylase	1350	4	1	0.156782	0.0173095	-3.17913	Down	0.0241078
VIT_19s0014g04990.t01	dihydroflavonol-4-reductase	755	39	2	2.73331	0.0619015	-5.46453	Down	2.37438e-18
VIT_03s0038g04220.t01	dihydroflavonol-4-reductase	972	119	77	6.47817	1.85115	-1.80716	Down	3.69932e-18
VIT_02s0025g01260.t01	anthocyanidin reductase-like	1334	202	658	8.01248	11.5263	0.524604	Up	3.53048e-06
VIT_16s0039g02230.t01	anthocyanidin 3-O-glucosyltransferase 2 (UFGT)	1435	300	46	11.0622	0.749073	-3.88439	Down	1.34232e-104
Lignin biosynthetic pathways
VIT_11s0037g00440.t01	shikimate O-hydroxycinnamoyltransferase	1536	293	772	10.0936	11.7448	0.218571	Up	0.0268492
VIT_04s0023g02900.t01	aldehyde 5-hydroxylase (Ald5H)	1825	28	664	0.811833	8.50205	3.38856	Up	1.37629e-70
VIT_15s0048g02200.t01	caffeoyl-CoA O-methyltransferase	1300	119	741	4.84367	13.3197	1.45938	Up	1.94495e-30
VIT_11s0016g02600.t01	caffeoyl-CoA O-methyltransferase	772	113	331	7.7452	10.0191	0.37138	Up	0.0173052
VIT_13s0067g00620.t01	cinnamoyl-CoA reductase 1-like	1133	130	551	6.07134	11.3642	0.904412	Up	1.0322e-11
VIT_18s0072g00920.t01	caffeic acid 3-O-methyltransferase-like	1876	339	11	9.56177	0.137018	-6.12484	Down	1.56762e-156
VIT_16s0098g00850.t01	caffeic acid O-methyltransferase	2461	754	566	16.2118	5.37431	-1.59289	Down	5.73776e-88
VIT_03s0180g00260.t01	cinnamyl alcohol dehydrogenase 1	1268	1193	6608	49.7843	121.778	1.29049	Up	1.26066e-215
VIT_09s0070g00240.t01	cinnamoyl-CoA reductase 1	1306	1330	139	53.8865	2.48708	-4.4374	Down	0
VIT_08s0040g02200.t01	peroxidase 21	1024	10	187	0.516739	4.26737	3.04584	Up	4.57436e-19
VIT_06s0004g07770.t01	Peroxidase 4	1205	330	979	14.491	18.9851	0.389714	Up	1.57919e-05
VIT_07s0129g00360.t01	peroxidase 73	1447	131	10	4.79043	0.161492	-4.89062	Down	5.3384e-55
VIT_08s0058g00980.t01	cationic peroxidase 1-like	1045	77	28	3.89893	0.626123	-2.63856	Down	2.34926e-19
VIT_08s0058g00970.t01	cationic peroxidase 1-like	1157	41	30	1.87509	0.605907	-1.62979	Down	2.12338e-06
VIT_18s0072g00160.t01	peroxidase 12	1154	217	465	9.95005	9.41598	-0.0795931	Down	0.49049
VIT_12s0055g01020.t01	peroxidase N1-like	970	12	0	0.654607	0.001	-9.35449	Down	4.18394e-07
VIT_18s0117g00550.t01	laccase-15	1961	0	8	0.001	0.0953302	6.57486	Up	0.0743666
VIT_18s0122g00250.t01	laccase-9	1781	258	0	7.66526	0.001	-12.9041	Down	1.68252e-133
VIT_18s0001g02400.t01	laccase-9-like	2337	1473	0	33.3515	0.001	-15.0255	Down	0
VIT_06s0004g04050.t01	laccase-17	1784	337	1	9.99554	0.0130986	-9.57573	Down	1.01721e-171
Terpenoid biosynthetic pathways
VIT_17s0000g02800.t01	hydroxymethylglutaryl-CoA synthase	717	41	102	3.02577	3.32429	0.135745	Up	0.643454
VIT_17s0000g08390.t01	1-deoxy-D-xylulose 5-phosphate reductoisomerase	1675	1987	6310	62.7703	88.0304	0.487919	Up	1.33063e-41
VIT_04s0023g00600.t01	isopentenyl diphosphate isomerase II(IPI2)	1124	2308	6314	108.653	131.267	0.272782	Up	3.34446e-15
VIT_18s0001g04280.t01	terpene synthase	1939	4	30	0.109157	0.361544	1.72776	Up	0.0148135
VIT_02s0025g04580.t01	hydroxymethylglutaryl-CoA synthase	1696	1092	2284	34.0697	31.4694	-0.114539	Down	0.0310182
VIT_05s0020g02130.t01	1-deoxy-D-xylulose-5-phosphate synthase	2482	4575	9326	97.535	87.8035	-0.151642	Down	6.95974e-09
VIT_00s0441g00020.t01	squalene epoxidase	1664	196	20	6.23267	0.280863	-4.47191	Down	7.50606e-77
VIT_18s0001g08550.t01	squalene monooxygenase	2002	2444	35	64.5964	0.408528	-7.30487	Down	0
