# Supplementary material for: Insights into grapevine defense response against drought as revealed by biochemical, physiological and RNA-Seq analysis
Source: Sci Rep. 2017 Oct 13;7:13134. doi: 10.1038/s41598-017-13464-3 (PMC5640638; doi:10.1038/s41598-017-13464-3)
Supplement: Supplementary file 12 — Supplementary Table S11 [file 41598_2017_13464_MOESM12_ESM.xls]

## Sheet: Sheet1
Table S11 Differently-expressed genes related to heat shock protein (HSP) and pathogenesis-related proteins (PR).
geneID	gene Length	Functions	Drought	RPKM A	Control	RPKM B	log2 Ratio(Drought/Control)	Up-Down-Regulation(Drought/Control)	P-value
Heat shock proteins HSP101
VIT_17s0000g07190.t01	2937	heat shock protein 101 (HSP101)	1025	8.15527	951	17.1336	-1.07102	Down	2.64782e-59
Heat shock proteins HSP90
VIT_01s0010g00680.t01	2598	heat shock protein 90-1	51251	460.979	3266	66.5194	2.79285	Up	0
VIT_02s0025g00280.t01	2120	heat shock protein 83	313	3.45006	418	10.4331	-1.59647	Down	8.97982e-50
VIT_00s0194g00030.t01	2147	heat shock cognate protein 80	4855	52.8415	7489	184.571	-1.80443	Down	0
Heat shock proteins HSP70
VIT_17s0000g03310.t01	2528	heat shock protein 70	70406	650.805	25425	532.176	0.290322	Up	1.43702e-171
VIT_00s0415g00030.t01	2305	heat shock 70 kDa protein	3518	35.6651	1560	35.8117	-0.00591933	Down	0.886536
small Heat shock proteins small HSP
VIT_13s0019g02850.t01	725	18.2 kDa class I heat shock protein	506	16.3091	216	15.7648	0.0489773	Up	0.691088
VIT_04s0008g01530.t01	1493	17.9 kDa class II heat shock protein-like	49	0.766928	13	0.460739	0.735141	Up	0.105582
VIT_04s0008g01520.t01	532	17.1 kDa class II heat shock protein	518	22.7529	223	22.1802	0.0367796	Up	0.765732
VIT_13s0019g03000.t01	752	18.2 kDa class I heat shock protein-like	1907	59.2586	185	13.0174	2.18658	Up	2.26716e-128
VIT_13s0019g02930.t01	756	18.1 kDa class I heat shock protein	2212	68.3725	84	5.87934	3.53969	Up	6.2354e-240
VIT_13s0019g03160.t01	676	18.1 kDa class I heat shock protein	137	4.73579	10	0.782753	2.59698	Up	2.11404e-12
VIT_13s0019g00860.t01	809	15.7 kDa heat shock protein, peroxisomal-like	829	23.9455	35	2.28924	3.38682	Up	9.86632e-88
VIT_04s0008g01570.t01	552	17.3 kDa class II heat shock protein	32	1.35466	10	0.958589	0.498943	Up	0.379326
VIT_12s0035g01910.t01	1183	22.0 kDa class IV heat shock protein-like	1221	24.1184	94	4.2045	2.52013	Up	4.64654e-97
VIT_18s0089g01270.t01	757	22.0 kDa class IV heat shock protein	201	6.20467	26	1.81739	1.77148	Up	1.14117e-11
VIT_04s0008g01490.t01	524	17.3 kDa class II heat shock protein	1093	48.7424	359	36.2522	0.427109	Up	6.81256e-07
VIT_16s0098g01060.t01	854	small heat shock protein	25823	706.589	32	1.98273	8.47724	Up	0
VIT_04s0008g01110.t01	1415	heat shock factor protein HSF30	189	3.12121	380	14.2101	-2.18674	Down	2.76034e-70
VIT_02s0154g00480.t01	912	23.6 kDa heat shock protein	48	1.22989	131	7.6006	-2.62759	Down	1.22933e-31
VIT_04s0008g01550.t01	877	17.3 kDa class II heat shock protein	49	1.30561	59	3.55979	-1.44706	Down	2.13932e-07
VIT_04s0008g01510.t01	976	17.3 kDa class II heat shock protein	8	0.19154	24	1.30117	-2.76409	Down	2.45192e-07
VIT_04s0008g01590.t01	716	17.3 kDa class II heat shock protein	253	8.25707	149	11.0115	-0.415304	Down	0.00556426
VIT_04s0008g01500.t01	665	17.3 kDa class II heat shock protein	4	0.140558	6	0.47742	-1.76409	Down	0.0485974
other Heat shock proteins
VIT_08s0032g00960.t01	1424	iron-sulfur cluster co-chaperone protein HscB	535	8.77934	138	5.12791	0.775742	Up	3.85126e-09
VIT_10s0116g00420.t01	1425	chaperone protein dnaJ 50	647	10.6098	185	6.86955	0.627112	Up	7.00096e-08
VIT_00s0324g00040.t01	2037	dnaJ homolog 1	7251	83.1812	1847	47.9786	0.793867	Up	2.47236e-109
VIT_13s0064g01360.t01	1613	chaperone protein dnaJ 1	3218	46.6197	671	22.012	1.08265	Up	3.34698e-81
VIT_09s0002g02240.t01	1883	chaperonin CPN60-like 2	1070	13.2786	252	7.08144	0.906986	Up	1.71201e-21
VIT_08s0007g07960.t01	1061	chaperone protein dnaJ 6	340	7.48827	136	6.78258	0.142799	Up	0.339486
VIT_16s0039g01520.t01	893	chaperone DnaJ-domain containing-like	697	18.2389	162	9.5992	0.926036	Up	5.8087e-15
VIT_03s0038g04420.t01	1301	chaperone protein dnaJ 10	1534	27.5528	457	18.587	0.567904	Up	2.47122e-14
VIT_16s0050g01460.t01	2205	dnaJ protein ERDJ2A	2374	25.1588	976	23.4214	0.103238	Up	0.0599574
VIT_09s0002g07210.t01	1760	chaperone protein DnaJ-like	4829	64.1155	1243	37.3706	0.778769	Up	3.93298e-71
VIT_17s0000g06420.t01	2572	heat shock protein DnaJ	2416	21.9505	434	8.92874	1.29772	Up	1.14855e-80
VIT_00s1286g00010.t01	1229	hsp70-Hsp90 organizing protein 3-like	99	1.88236	18	0.774983	1.2803	Up	0.000188435
VIT_14s0060g01490.t01	758	dnaJ homolog subfamily B member 3	11805	363.928	5098	355.879	0.032266	Up	0.182825
VIT_05s0029g00500.t01	951	chaperone protein dnaJ 20	3016	74.1087	404	22.4788	1.72108	Up	2.72742e-149
VIT_03s0038g02110.t01	575	chaperone protein dnaJ 11	2060	83.7178	480	44.1718	0.922409	Up	5.25982e-41
VIT_09s0018g00620.t01	735	chaperone protein dnaJ 8	7243	230.276	432	31.1005	2.88836	Up	0
VIT_06s0004g05770.t01	670	class I heat shock protein	92	3.20872	19	1.50055	1.09651	Up	0.00145376
VIT_05s0051g00340.t01	2136	chaperonin CPN60	3982	43.563	1834	45.4328	-0.0606292	Down	0.135582
VIT_08s0105g00350.t01	1222	dnaJ homolog subfamily B member 1	1274	24.3622	724	31.3501	-0.363825	Down	8.2841e-08
VIT_04s0023g03470.t01	910	chaperone protein dnaJ 11	791	20.312	438	25.4685	-0.326382	Down	0.00016455
heat stress transcription factor
VIT_11s0016g03940.t01	1113	heat stress transcription factor C-1	3756	78.8585	384	18.2561	2.11089	Up	1.03608e-240
VIT_12s0028g01410.t01	1501	heat stress transcription factor A-4b	653	10.166	93	3.27849	1.63265	Up	2.26686e-31
VIT_10s0597g00050.t01	754	heat stress transcription factor B-2a-like	36	1.1157	12	0.842134	0.405834	Up	0.441622
VIT_08s0007g08750.t01	1150	heat stress transcription factor B-3	49	0.995672	1	0.0460123	4.43558	Up	3.72522e-07
VIT_00s0179g00150.t01	2094	heat stress transcription factor A-6b	182	2.03101	716	18.0929	-3.15515	Down	1.79603e-202
pathogenesis-related protein PR-1
VIT_18s0001g15640.t01	1148	pathogenesis-related protein PR-1	29728	605.121	1719	79.2329	2.93305	Up	0
VIT_18s0001g15660.t01	903	pathogenesis-related protein PR-1	2596	67.1793	18	1.05477	5.99302	Up	0
VIT_03s0088g00710.t01	671	pathogenesis-related protein PR-1	331	11.5272	0	0.001	13.4928	Up	3.65388e-53
VIT_03s0088g00890.t01	489	pathogenesis-related protein PR-1	9	0.430083	0	0.001	8.74847	Up	0.0515856
VIT_11s0052g01620.t01	874	pathogenesis-related protein PR-1	6	0.16042	363	21.9769	-7.09799	Down	7.25854e-176
VIT_19s0014g01180.t01	849	pathogenesis-related protein PR-1	42	1.15601	107	6.6688	-2.52828	Down	5.08274e-25
VIT_03s0088g00910.t01	1005	pathogenesis-related protein PR-1	2	0.0465031	15	0.789763	-4.08602	Down	9.3259e-07
VIT_03s0088g00780.t01	693	pathogenesis-related protein PR-1	6	0.202319	6	0.458131	-1.17913	Down	0.13828
VIT_03s0088g00750.t01	646	pathogenesis-related protein PR-1	4	0.144692	55	4.50507	-4.96049	Down	3.9291e-24
VIT_03s0088g00810.t01	683	pathogenesis-related protein PR-1	1152	39.414	2177	168.659	-2.09733	Down	0
pathogenesis-related protein PR-2
VIT_07s0104g00440.t01	1019	Beta-1,3-glucanase	2310	52.9732	254	13.1896	2.00586	Up	9.47936e-140
VIT_08s0007g06060.t01	1186	Beta-1,3-glucanase	1048	20.6488	460	20.5232	0.00880417	Up	0.924566
VIT_06s0061g00120.t01	1218	Glucan endo-1,3-beta-glucosidase	194	3.72197	77	3.34514	0.153998	Up	0.445852
VIT_06s0061g00100.t01	1391	Beta-1,3-glucanase	233	3.91424	40	1.52161	1.36313	Up	1.20968e-09
VIT_08s0007g06010.t01	429	Beta-1,3-glucanase	0	0.001	5	0.616714	-9.26846	Down	0.00165276
VIT_08s0007g06030.t01	1014	Beta-1,3-glucanase	119	2.74238	56	2.92228	-0.0916659	Down	0.666312
VIT_08s0007g06000.t01	1140	Beta-1,3-glucanase	98	2.00881	58	2.69212	-0.4224	Down	0.0751082
VIT_08s0007g06040.t01	1250	Beta-1,3-glucanase	195	3.64538	592	25.0601	-2.78125	Down	5.1249e-146
VIT_05s0077g01150.t01	1206	Beta-1,3-glucanase	118	2.2864	61	2.67642	-0.227223	Down	0.303982
pathogenesis-related protein PR-3, 4, 8, 11
VIT_06s0004g03840.t01	1196	chitinase 2-like	711	13.8917	272	12.034	0.207114	Up	0.043878
VIT_03s0038g03400.t01	1105	Basic endochitinase	4565	96.5377	1026	49.1311	0.974455	Up	6.21582e-97
VIT_05s0094g00320.t01	822	chitinase 4-like	11	0.312708	0	0.001	8.28867	Up	0.0248214
VIT_05s0094g00330.t01	1454	chitinase 5-like	39	0.626785	13	0.473097	0.405834	Up	0.418924
VIT_11s0206g00030.t01	1136	chitotriosidase-1	58	1.19308	88	4.09898	-1.78058	Down	1.41679e-13
VIT_11s0149g00350.t01	1101	chitotriosidase-1	31	0.65795	46	2.21076	-1.74849	Down	1.24942e-07
VIT_11s0149g00380.t01	1104	chitotriosidase-1	8	0.169332	12	0.575153	-1.76409	Down	0.0059978
VIT_11s0149g00280.t01	1206	acidic mammalian chitinase-like	91	1.76324	212	9.30165	-2.39925	Down	5.88374e-45
VIT_04s0008g00120.t01	994	class I extracellular chitinase (CHI1B)	118	2.77405	148	7.87856	-1.50594	Down	2.92726e-17
VIT_05s0094g00350.t01	1284	endochitinase A-like	79	1.43774	2971	122.436	-6.41208	Down	0
VIT_05s0094g00220.t01	982	endochitinase PR4	74	1.76092	127	6.84327	-1.95836	Down	2.01768e-21
VIT_05s0094g00360.t01	1037	class IV chitinase (CHI4C)	56	1.26191	416	21.2269	-4.07221	Down	4.39992e-150
VIT_15s0046g01570.t01	957	acidic endochitinase	512	12.5019	247	13.657	-0.127496	Down	0.2485
VIT_05s0094g00260.t01	861	endochitinase PR4	9	0.244263	17	1.04476	-2.09667	Down	0.000246324
VIT_16s0050g02220.t01	1254	Acidic endochitinase	40	0.745385	31	1.30808	-0.811397	Down	0.0186015
VIT_05s0094g00340.t01	847	Class IV chitinase	250	6.89723	175	10.9327	-0.664556	Down	3.9824e-06
VIT_14s0081g00030.t01	550	pathogenesis-related protein PR4	253	10.7492	165	15.8742	-0.562457	Down	0.000116379
VIT_14s0081g00050.t01	740	pathogenesis-related protein PR4	147	4.64199	275	19.664	-2.08274	Down	3.31874e-48
VIT_14s0081g00020.t01	605	pathogenesis-related protein PR4	8	0.308996	13	1.137	-1.87957	Down	0.00283204
pathogenesis-related protein PR-5
VIT_15s0048g00020.t01	573	thaumatin-like protein	54	2.2022	0	0.001	11.1047	Up	3.66664e-09
VIT_02s0025g04330.t01	899	thaumatin-like protein	716	18.6111	96	5.65045	1.71972	Up	1.17755e-36
VIT_02s0025g04310.t01	986	thaumatin-like protein	2734	64.7948	635	34.0775	0.927056	Up	2.6379e-54
VIT_02s0025g04300.t01	855	thaumatin-like protein	788	21.5367	189	11.6968	0.880681	Up	1.62144e-15
VIT_02s0025g04340.t01	969	thaumatin-like protein	1789	43.1424	55	3.00338	3.84445	Up	8.02168e-207
VIT_02s0025g04290.t01	722	thaumatin-like protein	22	0.712039	0	0.001	9.47581	Up	0.000444094
VIT_04s0023g03540.t01	1372	thaumatin-like protein	244	4.15579	130	5.01373	-0.270759	Down	0.082439
VIT_08s0007g00760.t01	1008	thaumatin-like protein	7	0.162277	76	3.98955	-4.6197	Down	1.99392e-31
VIT_02s0025g04250.t01	713	thaumatin-like protein	440	14.4205	655	48.6097	-1.75312	Down	3.30156e-88
VIT_02s0025g04260.t01	642	thaumatin-like protein	69	2.51149	108	8.90144	-1.82549	Down	7.53772e-17
VIT_02s0025g04230.t01	701	thaumatin-like protein	472	15.7341	967	72.9928	-2.21386	Down	1.07467e-178
VIT_02s0025g04270.t01	823	thaumatin-like protein	796	22.6012	4119	264.828	-3.55058	Down	0
VIT_02s0025g04280.t01	724	thaumatin-like protein	18	0.580968	170	12.4246	-4.41859	Down	2.56364e-66
VIT_02s0025g04320.t01	415	thaumatin-like protein	3	0.168924	9	1.14753	-2.76409	Down	0.00156942
pathogenesis-related protein PR-10
VIT_05s0077g01580.t01	738	Pathogenesis-related protein 10	21239	672.506	1826	130.923	2.36083	Up	0
VIT_05s0077g01600.t01	588	Pathogenesis-related protein 10	8	0.31793	0	0.001	8.31256	Up	0.0743666
VIT_05s0077g01560.t01	668	Pathogenesis-related protein 10	34	1.18938	39	3.0893	-1.37707	Down	4.7532e-05
VIT_05s0077g01550.t01	480	Pathogenesis-related protein 10	0	0.001	37	4.07879	-11.9939	Down	5.97726e-20
pathogenesis-related protein PR-14
VIT_14s0006g02570.t01	1460	non-specific lipid-transfer protein 2-like	23340	373.565	1552	56.2484	2.73148	Up	0
VIT_14s0006g02550.t01	556	non-specific lipid-transfer protein	10279	432.01	555	52.8189	3.03194	Up	0
VIT_16s0039g02850.t01	501	non-specific lipid-transfer protein	12	0.559708	3	0.316851	0.820871	Up	0.458022
VIT_16s0039g02890.t01	363	non-specific lipid-transfer protein	2	0.128748	0	0.001	7.00841	Up	0.667544
VIT_08s0007g01370.t01	1117	non-specific lipid-transfer protein	184	3.84931	8	0.378973	3.34443	Up	2.89918e-20
VIT_05s0020g03730.t01	759	non-specific lipid-transfer protein	5	0.153938	43	2.99777	-4.28347	Down	1.58987e-17
VIT_08s0058g01230.t01	646	non-specific lipid-transfer protein	42129	1523.94	24468	2004.18	-0.395211	Down	6.45746e-248
VIT_14s0006g02530.t01	602	non-specific lipid-transfer protein	965	37.4584	1857	163.225	-2.1235	Down	0
VIT_16s0013g00070.t01	562	non-specific lipid-transfer protein	44	1.82951	61	5.74334	-1.65043	Down	5.61932e-09
VIT_16s0013g00040.t01	489	non-specific lipid-transfer protein	0	0.001	10	1.08209	-10.0796	Down	4.45854e-06
pathogenesis-related protein PR-15
VIT_17s0000g05360.t01	799	Germin-like protein 2	349	10.207	82	5.43048	0.910402	Up	5.6577e-08
VIT_09s0002g01320.t01	874	Germin-like protein 2	7	0.187156	0	0.001	7.5481	Up	0.107208
VIT_14s0060g00120.t01	733	Germin-like protein 2	161	5.13263	718	51.8313	-3.33605	Down	5.56542e-215
VIT_14s0128g00570.t01	871	germin-like protein 7 (GER7)	2	0.0536575	8	0.486008	-3.17913	Down	0.00137288
transcriptional activator
VIT_06s0004g08190.t01	1938	pathogenesis-related genes transcriptional activator PTI6	548	6.60762	694	18.9486	-1.51989	Down	1.25035e-75
VIT_10s0003g00580.t01	1058	pathogenesis-related genes transcriptional activator PTI5-like	188	4.15232	163	8.15217	-0.973268	Down	5.11454e-10
dirigent protein
VIT_17s0000g04880.t01	730	dirigent protein 22	66	2.11271	14	1.01479	1.05791	Up	0.00946978
VIT_06s0004g01020.t01	1652	dirigent protein 7	81	1.14576	27	0.864819	0.405834	Up	0.218036
VIT_06s0004g01030.t01	498	dirigent protein 22	7	0.328463	1	0.106253	1.62823	Up	0.369942
VIT_08s0007g06960.t01	687	dirigent protein 2	152	5.17017	187	14.4031	-1.4781	Down	8.11064e-21
VIT_06s0004g00990.t01	810	dirigent protein 22	170	4.90436	490	32.0098	-2.70638	Down	1.9801e-117
VIT_06s0004g00980.t01	778	dirigent protein 19	194	5.82694	260	17.6834	-1.60158	Down	8.88014e-32
VIT_08s0007g06900.t01	746	dirigent protein 2-like	2	0.0626483	23	1.6314	-4.70269	Down	1.51099e-10
VIT_06s0004g01000.t01	774	dirigent protein 22	12	0.362292	75	5.12733	-3.82298	Down	4.88718e-27
VIT_04s0044g00040.t01	850	dirigent protein 19-like	36	0.989696	41	2.55233	-1.36676	Down	3.40622e-05
VIT_06s0004g01010.t01	851	dirigent protein 22	16	0.439348	30	1.86536	-2.08602	Down	1.30008e-06
proline related protein
VIT_13s0019g03220.t01	1717	proline transporter 2-like	1031	14.0316	420	12.9435	0.116454	Up	0.165496
VIT_02s0025g03290.t01	2098	hydroxyproline	1332	14.836	141	3.55619	2.0607	Up	5.01834e-84
VIT_03s0017g02260.t01	791	proline-rich protein 1 (PRP1)	1935	57.164	638	42.6791	0.421576	Up	6.17008e-11
VIT_12s0055g00800.t01	713	14 kDa proline-rich protein DC2.15-like	140	4.58835	20	1.48427	1.62823	Up	1.01099e-07
VIT_05s0049g00790.t01	628	proline-rich 33 kDa extensin-related protein-like	55	2.04654	0	0.001	10.999	Up	2.54342e-09
VIT_05s0049g00810.t01	827	proline-rich 33 kDa extensin-related protein-like	31	0.87594	0	0.001	9.77469	Up	1.65129e-05
VIT_03s0017g02240.t01	1109	proline rich protein 1 (VPRP1)	36	0.758559	66	3.14908	-2.0536	Down	1.36429e-12
VIT_02s0154g00300.t01	713	14 kDa proline-rich protein	14	0.458835	31	2.30061	-2.32597	Down	1.26874e-07
VIT_05s0049g00740.t01	719	proline-rich cell wall protein 2-like	109	3.54255	74	5.44596	-0.620398	Down	0.0045469
VIT_05s0049g00520.t01	716	proline-rich cell wall protein-like (GRIP4)	53	1.72974	52	3.84292	-1.15165	Down	4.85612e-05
VIT_05s0049g00750.t01	551	proline-rich 33 kDa extensin-related protein-like	2	0.0848197	17	1.63256	-4.26659	Down	1.08089e-07
VIT_05s0049g00600.t01	474	proline-rich 33 kDa extensin-related protein-like	2	0.0985984	23	2.56756	-4.70269	Down	1.51099e-10
