# Supplementary material for: Insights into grapevine defense response against drought as revealed by biochemical, physiological and RNA-Seq analysis
Source: Sci Rep. 2017 Oct 13;7:13134. doi: 10.1038/s41598-017-13464-3 (PMC5640638; doi:10.1038/s41598-017-13464-3)
Supplement: Supplementary file 13 — Supplementary Table S12 [file 41598_2017_13464_MOESM13_ESM.xls]

## Sheet: Sheet1
NO	Seq ID			Primers used for qRT-PCR		RNA-Seq RPKM		RNA-Seq Quanticy		qRT-PCR Result
		lenth	Function	Primer L	Primer R	treatment	control	log2(Fold_change) normalized	Result
1	VIT_07s0151g00110.t01	1152	Chlorophyllase-1	ATGGCTCATTTGGAAGGGGA	AACCTCAATAGCCACACCCA	0.001	2.38848	-11.2219	Down	Down
2	VIT_00s0396g00010.t01	1611	psbC; Photosystem II CP43 chlorophyll apoprotein gene	GACCACCCTTTCTGACTGGA	GAAGGGGTGATTAGCGGAGA	1.31997	280.566	-7.73169	Down	Down
3	VIT_00s2608g00020.t01	124	psbB; Photosystem II CP47 chlorophyll apoprotein gene	TGCTAGACGTGGGTGAATTT	GAGCAAACGAAGCATGTCCA	0.001	131.005	-16.9993	Down	Down
4	VIT_18s0001g08620.t01	741	psaB; photosystem I P700 apoprotein A2 gene	ATGTCATGCTTGCGTTTGGT	CGGAACCATATCACATCCCG	1.19835	873.404	-9.50946	Down	Down
5	VIT_19s0027g01930.t01	219	peroxiredoxin (Prx)	GACTCCGATTGCAGTTGACG	TGTGAGGAAGAATGCACCCT	0.001	3.38264	-11.7239	Down	Down
6	VIT_11s0037g00940.t01	455	S-adenosylmethionine decarboxylase proenzyme	ACGAAGAAACAAAGCGTGGA	AGCAGCAGATCGGAACTTCT	1.18123	45.3549	-5.2629	Down	Down
7	VIT_12s0055g01020.t01	970	peroxidase N1-like	CACTGGACACTGGTAGCTCA	TCCTCACCATAGACCTCCCA	0	0.001	-9.35449	Down	Down
8	VIT_18s0001g08550.t01	2002	squalene monooxygenase	ATACTCTCGGCAAGGATGGG	CTACGCAATCTTGAAGCCCC	35	0.408528	-7.30487	Down	Down
9	VIT_06s0061g00790.t01	1909	Pheophorbide a oxygenase	CTGAATGGGTTGCCTTTGAT	CTTCAGGTCCTTCAGGCAAG	141.309	27.6628	2.35283	Up	Up
10	VIT_17s0000g06130.t01	782	glutathione S-transferase U9	CCAGTTGCTCCTCCAGTACA	TGCTGCTGAGACCATGCTAT	0.388468	0.001	8.60165	Up	Up
11	VIT_04s0023g03230.t01	795	auxin-induced protein 15A-like	ATTTTCCAGGGTTTCACGCC	CAGAAGGCCAAACACCGTAG	7.43655	0.001	12.8604	Up	Up
12	VIT_01s0146g00350.t01	507	BRASSINOSTEROID INSENSITIVE 1-associated receptor kinase 1	AATGCAGGACTCTCAGGACC	AGGATGTGAGGTTGCCAAGA	2.16625	0.001	11.081	Up	Up
13	VIT_01s0011g00480.t01	1159	glutamate 5-kinase	GCAGCCCATGATACAACTGG	TCTCAGGGCCCTAAGAGAGT	19.8395	0.913099	4.44146	Up	Up
14	VIT_07s0129g00460.t01	858	prolyl 4-hydroxylase 9	GTCCACAAAAGAGCCACAGG	ATCCCCTTGGTGTGGCTTTA	10.5673	0.001	13.3673	Up	Up
15	VIT_16s0039g01360.t01	2187	phenylalanine ammonia-lyase	AGCAGTGATTGGGTGATGGA	TGGCATGACTCTCTTCCGTT	9	0.0961639	6.58742	Up	Up
16	VIT_03s0088g00710.t01	671	pathogenesis-related protein PR-1	ATGACATGGGACGACACTGT	GCACTGAGTTGCTCCAAACA	11.5272	0.001	13.4928	Up	Up
